# Supplementary material for: Non-dispersive infrared multi-gas sensing via nanoantenna integrated narrowband detectors
Source: Nat Commun. 2020 Oct 16;11:5245. doi: 10.1038/s41467-020-19085-1 (PMC7567865; doi:10.1038/s41467-020-19085-1)
Supplement: Supplementary file 3 — Source Data [file 41467_2020_19085_MOESM3_ESM.zip]

Archive with 10 entries (10 files):
- Source data_Figure6b.csv
- Source data_Figure2c.csv
- Source data_Figure3c.csv
- Source data_Figure3d.csv
- Source data_Figure4a.csv
- Source data_Figure4b.csv
- Source data_Figure4c.csv
- Source data_Figure4d.csv
- Source data_Figure5b.csv
- Source data_Figure6a.csv
