# Supplementary material for: Non-dispersive infrared multi-gas sensing via nanoantenna integrated narrowband detectors
Source: Nat Commun. 2020 Oct 16;11:5245. doi: 10.1038/s41467-020-19085-1 (PMC7567865; doi:10.1038/s41467-020-19085-1)
Supplement: Supplementary file 3 — Source Data [file 41467_2020_19085_MOESM3_ESM.zip › Source data_Figure6b.csv]

	gas concontration(PPM)	measurement data ¡÷V/V0	fitting data ¡÷V/V0
Figure 6b	0	0	0
Detector I	1000	-1.77E-01	-0.07074
Fixed SO2, changed CO	3000	-0.2203	-0.13067
	5000	-0.22553	-0.17716
	10000	-0.25721	-0.25343
	12500	-0.2919	-0.27719
	gas concontration(PPM)	measurement data ¡÷V/V0	fitting data ¡÷V/V0
Figure 6b	0	0	0
Detector I	1000	-1.78E-01	-0.1934
Fixed CO, changed SO2	3000	-0.20532	-0.20297
	5000	-0.23335	-0.21141
	10000	-0.2379	-0.23024
	12500	-0.25244	-0.23892
	gas concontration(PPM)	measurement data ¡÷V/V0	fitting data ¡÷V/V0
Figure 6b	0	0	0
Detector II	1000	-1.86E-01	-0.18019
Fixed SO2, changed CO	3000	-0.20366	-0.19061
	5000	-0.21183	-0.19992
	10000	-0.21556	-0.22093
	12500	-0.20499	-0.23067
	gas concontration(PPM)	measurement data ¡÷V/V0	fitting data ¡÷V/V0
Figure 6b	0	0	0
Detector II	1000	-3.65E-02	-0.08778
Fixed CO, changed SO2	3000	-0.07763	-0.14576
	5000	-0.16414	-0.18182
	10000	-0.23291	-0.22913
	12500	-0.26633	-0.24119
