# Supplementary material for: Non-dispersive infrared multi-gas sensing via nanoantenna integrated narrowband detectors
Source: Nat Commun. 2020 Oct 16;11:5245. doi: 10.1038/s41467-020-19085-1 (PMC7567865; doi:10.1038/s41467-020-19085-1)
Supplement: Supplementary file 3 — Source Data [file 41467_2020_19085_MOESM3_ESM.zip › Source data_Figure2c.csv]

eight gas infrared absorption band		H2S		CH4		CO2		CO		NO		CH2O		NO2		SO2	measured FTIR		H2S		CH4		CO2		CO		NO		CH2O		NO2		SO2
Figure 2c-up	wavelength(um)	absorption	wavelength(um)	absorption	wavelength(um)	absorption	wavelength(um)	absorption	wavelength(um)	absorption	wavelength(um)	absorption	wavelength(um)	absorption	wavelength(um)	absorption		wavelength(um)	absorption	wavelength(um)	absorption	wavelength(um)	absorption	wavelength(um)	absorption	wavelength(um)	absorption	wavelength(um)	absorption	wavelength(um)	absorption	wavelength(um)	absorption
	8.99744	0	8.99744	0	8.99744	0	8.99744	0	8.99744	0	8.9991	0	8.99744	0	8.99744	0	Figure 2c_bottom	2.10012	0.12905	2.5013	0.11228	3.0007	0.05912	3.50115	0.11028	4.0009	0.08039	4.00093	0.00681	4.0009	0.1649	4.0009	0.00293
	8.99487	0	8.99487	0	8.99487	0	8.99487	0	8.99487	0	8.9964	0	8.99487	0	8.99487	0		2.10097	0.12962	2.50251	0.11228	3.00243	0.05879	3.50352	0.1105	4.004	0.08071	4.00402	0.00685	4.004	0.16573	4.004	0.00283
	8.99231	0	8.99231	0	8.99231	0	8.99231	0	8.99231	0	8.9937	0	8.99231	0	8.99231	0		2.10183	0.13021	2.50372	0.11228	3.00417	0.05981	3.50589	0.11073	4.0071	0.08101	4.00711	0.00693	4.0071	0.16654	4.0071	0.00274
	8.98975	0	8.98975	0	8.98975	0	8.98975	0	8.98975	0	8.99101	0	8.98975	0	8.98975	0		2.10268	0.13075	2.50493	0.11228	3.00592	0.06116	3.50826	0.11095	4.0102	0.08132	4.01021	0.00707	4.0102	0.16732	4.0102	0.00266
	8.98719	0	8.98719	0	8.98719	0	8.98719	0	8.98719	0	8.98832	0	8.98719	0	8.98719	0		2.10353	0.13118	2.50614	0.11228	3.00766	0.06162	3.51063	0.11113	4.0133	0.08162	4.01332	0.0073	4.0133	0.16807	4.0133	0.0026
	8.98464	0	8.98464	0	8.98464	0	8.98464	0	8.98464	0	8.98562	0	8.98464	0	8.98464	0		2.10438	0.13144	2.50735	0.11228	3.0094	0.06117	3.51301	0.1113	4.0164	0.08192	4.01642	0.00756	4.0164	0.16879	4.0164	0.00256
	8.98208	0	8.98208	0	8.98208	0	8.98208	0	8.98208	0	8.98293	0	8.98208	0	8.98208	0		2.10524	0.13149	2.50857	0.11228	3.01115	0.06099	3.51539	0.11151	4.0195	0.08222	4.01954	0.00777	4.0195	0.16949	4.0195	0.00252
	8.97953	0	8.97953	0	8.97953	0	8.97953	0	8.97953	0	8.98024	0	8.97953	0	8.97953	0		2.10609	0.13135	2.50978	0.11216	3.0129	0.06149	3.51778	0.11174	4.0227	0.08254	4.02266	0.00791	4.0227	0.17015	4.0227	0.00249
	8.97697	0	8.97697	0	8.97697	0	8.97697	0	8.97697	0	8.97756	0	8.97697	0	8.97697	0		2.10695	0.13113	2.51099	0.11196	3.01465	0.06204	3.52017	0.11195	4.0258	0.08286	4.02578	0.008	4.0258	0.17077	4.0258	0.00247
	8.97442	0	8.97442	0	8.97442	0	8.97442	0	8.97442	0	8.97487	0	8.97442	0	8.97442	0		2.10781	0.131	2.51221	0.11168	3.01641	0.06292	3.52256	0.11215	4.0289	0.08318	4.02891	0.00807	4.0289	0.17134	4.0289	0.00247
	8.97187	0	8.97187	0	8.97187	0	8.97187	0	8.97187	0	8.97219	0	8.97187	0	8.97187	0		2.10866	0.13101	2.51343	0.11137	3.01816	0.06442	3.52495	0.11234	4.032	0.08351	4.03204	0.00815	4.032	0.17186	4.032	0.00247
	8.96932	0	8.96932	0	8.96932	0	8.96932	0	8.96932	0	8.9695	0	8.96932	0	8.96932	0		2.10952	0.1311	2.51465	0.11105	3.01992	0.06619	3.52735	0.11251	4.0352	0.08385	4.03518	0.00827	4.0352	0.17235	4.0352	0.00245
	8.96678	0	8.96678	0	8.96678	0	8.96678	0	8.96678	0	8.96682	0	8.96678	0	8.96678	0		2.11038	0.13125	2.51587	0.11078	3.02168	0.06756	3.52975	0.11269	4.0383	0.08419	4.03832	0.00845	4.0383	0.1728	4.0383	0.00243
	8.96423	0	8.96423	0	8.96423	0	8.96423	0	8.96423	0	8.96414	0	8.96423	0	8.96423	0		2.11124	0.13156	2.51709	0.11059	3.02344	0.06726	3.53216	0.11288	4.0415	0.08454	4.04147	0.00864	4.0415	0.17323	4.0415	0.00241
	8.96169	0	8.96169	0	8.96169	0	8.96169	0	8.96169	0	8.96147	0	8.96169	0	8.96169	0		2.1121	0.13212	2.51831	0.11049	3.02521	0.06605	3.53456	0.11307	4.0446	0.08489	4.04462	0.00883	4.0446	0.17364	4.0446	0.00237
	8.95915	0	8.95915	0	8.95915	0	8.95915	0	8.95915	0	8.95879	0	8.95915	0	8.95915	0		2.11296	0.13291	2.51954	0.11043	3.02697	0.06556	3.53697	0.11325	4.0478	0.08523	4.04778	0.00902	4.0478	0.17402	4.0478	0.00232
	8.9566	0	8.9566	0	8.9566	0	8.9566	0	8.9566	0	8.95612	0	8.9566	0	8.9566	0		2.11382	0.13389	2.52076	0.11039	3.02874	0.06566	3.53939	0.11342	4.0509	0.08557	4.05094	0.00923	4.0509	0.17435	4.0509	0.00225
	8.95407	0	8.95407	0	8.95407	0	8.95407	0	8.95407	0	8.95344	0	8.95407	0	8.95407	0		2.11468	0.13496	2.52199	0.11034	3.03051	0.06656	3.54181	0.11357	4.0541	0.0859	4.05411	0.00948	4.0541	0.17461	4.0541	0.00218
	8.95153	0	8.95153	0	8.95153	0	8.95153	0	8.95153	0	8.95077	0	8.95153	0	8.95153	0		2.11555	0.13599	2.52321	0.11027	3.03228	0.06793	3.54423	0.1137	4.0573	0.08621	4.05728	0.00973	4.0573	0.17479	4.0573	0.00212
	8.94899	0	8.94899	0	8.94899	0	8.94899	0	8.94899	0	8.9481	0	8.94899	0	8.94899	0		2.11641	0.13688	2.52444	0.11016	3.03406	0.06871	3.54665	0.11381	4.0605	0.08652	4.06046	0.00996	4.0605	0.17489	4.0605	0.00207
	8.94645	0	8.94645	0	8.94645	0	8.94645	0	8.94645	0	8.94543	0	8.94645	0	8.94645	0		2.11727	0.13761	2.52567	0.11002	3.03583	0.06977	3.54908	0.11394	4.0636	0.08683	4.06364	0.01015	4.0636	0.17492	4.0636	0.00201
	8.94392	0	8.94392	0	8.94392	0	8.94392	0	8.94392	0	8.94277	0	8.94392	0	8.94392	0		2.11814	0.13813	2.5269	0.10987	3.03761	0.07125	3.55151	0.11412	4.0668	0.08715	4.06683	0.01037	4.0668	0.17489	4.0668	0.00195
	8.94139	0	8.94139	0	8.94139	0	8.94139	0	8.94139	0	8.9401	0	8.94139	0	8.94139	0		2.119	0.1384	2.52813	0.10975	3.03939	0.07143	3.55394	0.11427	4.07	0.08747	4.07002	0.01063	4.07	0.17481	4.07	0.00189
	8.93886	0	8.93886	0	8.93886	0	8.93886	0	8.93886	0	8.93744	0	8.93886	0	8.93886	0		2.11987	0.13839	2.52937	0.10966	3.04118	0.07026	3.55638	0.11437	4.0732	0.08781	4.07322	0.01091	4.0732	0.17471	4.0732	0.00184
	8.93633	0	8.93633	0	8.93633	0	8.93633	0	8.93633	0	8.93478	0	8.93633	0	8.93633	0		2.12074	0.13819	2.5306	0.10962	3.04296	0.06952	3.55882	0.11449	4.0764	0.08816	4.07642	0.01122	4.0764	0.17458	4.0764	0.0018
	8.9338	0	8.9338	0	8.9338	0	8.9338	0	8.9338	0	8.93212	0	8.9338	0	8.9338	0		2.12161	0.13796	2.53184	0.10961	3.04475	0.07025	3.56127	0.11468	4.0796	0.08853	4.07963	0.01152	4.0796	0.17443	4.0796	0.00178
	8.93127	0	8.93127	0	8.93127	0	8.93127	0	8.93127	0	8.92946	0	8.93127	0	8.93127	0		2.12247	0.13783	2.53307	0.10956	3.04654	0.07138	3.56371	0.11491	4.0828	0.08893	4.08284	0.01173	4.0828	0.17425	4.0828	0.00175
	8.92875	0	8.92875	0	8.92875	0	8.92875	0	8.92875	0	8.9268	0	8.92875	0	8.92875	0		2.12334	0.13784	2.53431	0.10939	3.04833	0.07182	3.56617	0.11516	4.0861	0.08933	4.08606	0.01187	4.0861	0.17401	4.0861	0.00172
	8.92622	0	8.92622	0	8.92622	0	8.92622	0	8.92622	0	8.92415	0	8.92622	0	8.92622	0		2.12421	0.13801	2.53555	0.10911	3.05012	0.0727	3.56862	0.11539	4.0893	0.08975	4.08928	0.01199	4.0893	0.17371	4.0893	0.00166
	8.9237	0	8.9237	0	8.9237	0	8.9237	0	8.9237	0	8.92149	0	8.9237	0	8.9237	0		2.12508	0.1383	2.53679	0.10876	3.05192	0.07503	3.57108	0.11554	4.0925	0.09017	4.09251	0.01217	4.0925	0.17334	4.0925	0.00159
	8.92118	0	8.92118	0	8.92118	0	8.92118	0	8.92118	0	8.91884	0	8.92118	0	8.92118	0		2.12595	0.13865	2.53803	0.10836	3.05371	0.07692	3.57354	0.11559	4.0957	0.09057	4.09574	0.01246	4.0957	0.17288	4.0957	0.00149
	8.91866	0	8.91866	0	8.91866	0	8.91866	0	8.91866	0	8.91619	0	8.91866	0	8.91866	0		2.12683	0.13905	2.53928	0.10795	3.05551	0.07636	3.576	0.11561	4.099	0.09096	4.09898	0.0128	4.099	0.17236	4.099	0.00139
	8.91614	0	8.91614	0	8.91614	0	8.91614	0	8.91614	0	8.91354	0	8.91614	0	8.91614	0		2.1277	0.13946	2.54052	0.10756	3.05731	0.07451	3.57847	0.11568	4.1022	0.09133	4.10222	0.01316	4.1022	0.17177	4.1022	0.00128
	8.91363	0	8.91363	0	8.91363	0	8.91363	0	8.91363	0	8.91089	0	8.91363	0	8.91363	0		2.12857	0.1398	2.54177	0.10723	3.05912	0.07349	3.58094	0.11581	4.1055	0.0917	4.10547	0.0135	4.1055	0.17114	4.1055	0.00119
	8.91111	0	8.91111	0	8.91111	0	8.91111	0	8.91111	0	8.90825	0	8.91111	0	8.91111	0		2.12945	0.14001	2.54301	0.10701	3.06092	0.0739	3.58342	0.11601	4.1087	0.09208	4.10872	0.01379	4.1087	0.17048	4.1087	0.00109
	8.9086	0	8.9086	0	8.9086	0	8.9086	0	8.9086	0	8.9056	0	8.9086	0	8.9086	0		2.13032	0.14001	2.54426	0.10692	3.06273	0.07467	3.58589	0.11627	4.112	0.09247	4.11198	0.01402	4.112	0.16979	4.112	0.001
	8.90608	0	8.90608	0	8.90608	0	8.90608	0	8.90608	0	8.90296	0	8.90608	0	8.90608	0		2.1312	0.13982	2.54551	0.107	3.06454	0.0749	3.58838	0.11655	4.1152	0.09288	4.11524	0.0142	4.1152	0.16907	4.1152	8.90E-04
	8.90357	0	8.90357	0	8.90357	0	8.90357	0	8.90357	0	8.90032	0	8.90357	0	8.90357	0		2.13207	0.13953	2.54676	0.10723	3.06635	0.07513	3.59086	0.11679	4.1185	0.09331	4.11851	0.0144	4.1185	0.16833	4.1185	7.80E-04
	8.90106	0	8.90106	0	8.90106	0	8.90106	0	8.90106	0	8.89768	0	8.90106	0	8.90106	0		2.13295	0.13929	2.54801	0.10752	3.06817	0.07568	3.59335	0.11701	4.1218	0.09375	4.12178	0.01463	4.1218	0.16756	4.1218	6.50E-04
	8.89856	0	8.89856	0	8.89856	0	8.89856	0	8.89856	0	8.89504	0	8.89856	0	8.89856	0		2.13383	0.13914	2.54926	0.10778	3.06998	0.07654	3.59584	0.11725	4.1251	0.09419	4.12506	0.01487	4.1251	0.16676	4.1251	5.30E-04
	8.89605	0	8.89605	0	8.89605	0	8.89605	0	8.89605	0	8.8924	0	8.89605	0	8.89605	0		2.13471	0.13909	2.55052	0.10799	3.0718	0.07778	3.59834	0.11752	4.1283	0.09462	4.12835	0.01513	4.1283	0.16594	4.1283	4.10E-04
	8.89354	0	8.89354	0	8.89354	0	8.89354	0	8.89354	0	8.88977	0	8.89354	0	8.89354	0		2.13559	0.13914	2.55177	0.10813	3.07362	0.07801	3.60084	0.11776	4.1316	0.09503	4.13164	0.01545	4.1316	0.16509	4.1316	3.00E-04
	8.89104	0	8.89104	0	8.89104	0	8.89104	0	8.89104	0	8.88713	0	8.89104	0	8.89104	0		2.13647	0.1393	2.55303	0.10823	3.07545	0.07682	3.60334	0.11793	4.1349	0.09543	4.13493	0.01578	4.1349	0.16419	4.1349	1.90E-04
	8.88854	0	8.88854	0	8.88854	0	8.88854	0	8.88854	0	8.8845	0	8.88854	0	8.88854	0		2.13735	0.13961	2.55429	0.10833	3.07727	0.07632	3.60584	0.11809	4.1382	0.09583	4.13823	0.01613	4.1382	0.16326	4.1382	9.00E-05
	8.88604	0	8.88604	0	8.88604	0	8.88604	0	8.88604	0	8.88187	0	8.88604	0	8.88604	0		2.13823	0.13997	2.55555	0.10855	3.0791	0.07781	3.60835	0.11826	4.1415	0.09624	4.14154	0.01651	4.1415	0.16227	4.1415	1.00E-05
	8.88354	0	8.88354	0	8.88354	0	8.88354	0	8.88354	0	8.87924	0	8.88354	0	8.88354	0		2.13911	0.14028	2.55681	0.10894	3.08093	0.07984	3.61087	0.1184	4.1448	0.09668	4.14485	0.01693	4.1448	0.16124	4.1448	-1.00E-04
	8.88104	0	8.88104	0	8.88104	0	8.88104	0	8.88104	0	8.87662	0	8.88104	0	8.88104	0		2.13999	0.14041	2.55807	0.10953	3.08276	0.07979	3.61338	0.11847	4.1482	0.09715	4.14816	0.01734	4.1482	0.16016	4.1482	-2.00E-04
	8.87854	0	8.87854	0	8.87854	0	8.87854	0	8.87854	0	8.87399	0	8.87854	0	8.87854	0		2.14088	0.1403	2.55933	0.1103	3.08459	0.0783	3.6159	0.11854	4.1515	0.09765	4.15148	0.01769	4.1515	0.15907	4.1515	-3.00E-04
	8.87604	0	8.87604	0	8.87604	0	8.87604	0	8.87604	0	8.87137	0	8.87604	0	8.87604	0		2.14176	0.14001	2.56059	0.11121	3.08643	0.07783	3.61843	0.11863	4.1548	0.09816	4.15481	0.01802	4.1548	0.15795	4.1548	-4.00E-04
	8.87355	0	8.87355	0	8.87355	0	8.87355	0	8.87355	0	8.86874	0	8.87355	0	8.87355	0		2.14265	0.13971	2.56186	0.11215	3.08827	0.07826	3.62095	0.11872	4.1581	0.09866	4.15814	0.01835	4.1581	0.15682	4.1581	-6.00E-04
	8.87106	0	8.87106	0	8.87106	0	8.87106	0	8.87106	0	8.86612	0	8.87106	0	8.87106	0		2.14353	0.1395	2.56313	0.11294	3.09011	0.07841	3.62348	0.1188	4.1615	0.09915	4.16148	0.01865	4.1615	0.15566	4.1615	-7.00E-04
	8.86857	0	8.86857	0	8.86857	0	8.86857	0	8.86857	0	8.8635	0	8.86857	0	8.86857	0		2.14442	0.13939	2.56439	0.11344	3.09195	0.07834	3.62602	0.11889	4.1648	0.0996	4.16482	0.01896	4.1648	0.15446	4.1648	-9.00E-04
	8.86608	0	8.86608	0	8.86608	0	8.86608	0	8.86608	0	8.86089	0	8.86608	0	8.86608	0		2.14531	0.13936	2.56566	0.11362	3.0938	0.07837	3.62855	0.11902	4.1682	0.10001	4.16817	0.01936	4.1682	0.15322	4.1682	-1.00E-03
	8.86359	0	8.86359	0	8.86359	0	8.86359	0	8.86359	0	8.85827	0	8.86359	0	8.86359	0		2.14619	0.13942	2.56693	0.11358	3.09564	0.07824	3.6311	0.11917	4.1715	0.10042	4.17152	0.01982	4.1715	0.15193	4.1715	-0.0012
	8.8611	0	8.8611	0	8.8611	0	8.8611	0	8.8611	0	8.85565	0	8.8611	0	8.8611	0		2.14708	0.13962	2.5682	0.11342	3.09749	0.07801	3.63364	0.11931	4.1749	0.10087	4.17488	0.0203	4.1749	0.15065	4.1749	-0.0013
	8.85862	0	8.85862	0	8.85862	0	8.85862	0	8.85862	0	8.85304	0	8.85862	0	8.85862	0		2.14797	0.13989	2.56948	0.11331	3.09934	0.07761	3.63619	0.1194	4.1782	0.10145	4.17825	0.02079	4.1782	0.14945	4.1782	-0.0013
	8.85613	0	8.85613	0	8.85613	0	8.85613	0	8.85613	0	8.85043	0	8.85613	0	8.85613	0		2.14886	0.14008	2.57075	0.11338	3.1012	0.07704	3.63874	0.11947	4.1816	0.10228	4.18162	0.02131	4.1816	0.14843	4.1816	-0.0011
	8.85365	0	8.85365	0	8.85365	0	8.85365	0	8.85365	0	8.84782	0	8.85365	0	8.85365	0		2.14975	0.14015	2.57203	0.11367	3.10305	0.07759	3.64129	0.11959	4.185	0.10349	4.18499	0.02184	4.185	0.1477	4.185	-9.00E-04
	8.85117	0	8.85117	0	8.85117	0	8.85117	0	8.85117	0	8.84521	0	8.85117	0	8.85117	0		2.15064	0.1401	2.5733	0.11415	3.10491	0.07877	3.64385	0.11975	4.1884	0.10523	4.18837	0.02236	4.1884	0.14735	4.1884	-5.00E-04
	8.84869	0	8.84869	0	8.84869	0	8.84869	0	8.84869	0	8.8426	0	8.84869	0	8.84869	0		2.15154	0.14001	2.57458	0.11477	3.10677	0.07825	3.64642	0.11993	4.1918	0.10758	4.19176	0.02288	4.1918	0.14743	4.1918	7.00E-05
	8.84621	0	8.84621	0	8.84621	0	8.84621	0	8.84621	0	8.84	0	8.84621	0	8.84621	0		2.15243	0.14	2.57586	0.11547	3.10864	0.07757	3.64898	0.1201	4.1951	0.11061	4.19515	0.0234	4.1951	0.14796	4.1951	7.10E-04
	8.84373	0	8.84373	0	8.84373	0	8.84373	0	8.84373	0	8.83739	0	8.84373	0	8.84373	0		2.15332	0.14018	2.57714	0.11612	3.1105	0.07864	3.65155	0.12024	4.1985	0.11435	4.19855	0.02392	4.1985	0.14895	4.1985	0.0015
	8.84125	0	8.84125	0	8.84125	0	8.84125	0	8.84125	0	8.83479	0	8.84125	0	8.84125	0		2.15422	0.14048	2.57842	0.11661	3.11237	0.07918	3.65413	0.12033	4.2019	0.11878	4.20195	0.02444	4.2019	0.15038	4.2019	0.00253
	8.83878	0	8.83878	0	8.83878	0	8.83878	0	8.83878	0	8.83219	0	8.83878	0	8.83878	0		2.15511	0.14079	2.5797	0.1169	3.11424	0.07879	3.6567	0.12036	4.2054	0.1239	4.20536	0.02496	4.2054	0.15225	4.2054	0.00379
	8.83631	0	8.83631	0	8.83631	0	8.83631	0	8.83631	0	8.82959	0	8.83631	0	8.83631	0		2.15601	0.14108	2.58099	0.11705	3.11611	0.07836	3.65928	0.12041	4.2088	0.12965	4.20877	0.02548	4.2088	0.15455	4.2088	0.00519
	8.83383	0	8.83383	0	8.83383	0	8.83383	0	8.83383	0	8.82699	0	8.83383	0	8.83383	0		2.15691	0.14141	2.58227	0.11718	3.11798	0.07699	3.66187	0.12052	4.2122	0.13596	4.21219	0.026	4.2122	0.15724	4.2122	0.00663
	8.83136	0	8.83136	0	8.83136	0	8.83136	0	8.83136	0	8.8244	0	8.83136	0	8.83136	0		2.1578	0.14176	2.58356	0.11739	3.11986	0.07519	3.66446	0.12069	4.2156	0.1427	4.21561	0.02652	4.2156	0.16022	4.2156	0.00812
	8.82889	0	8.82889	0	8.82889	0	8.82889	0	8.82889	0	8.8218	0	8.82889	0	8.82889	0		2.1587	0.14204	2.58485	0.11776	3.12174	0.07443	3.66705	0.12088	4.219	0.14964	4.21904	0.02704	4.219	0.16333	4.219	0.00955
	8.82643	0	8.82643	0	8.82643	0	8.82643	0	8.82643	0	8.81921	0	8.82643	0	8.82643	0		2.1596	0.14221	2.58614	0.11826	3.12362	0.07539	3.66964	0.12105	4.2225	0.15644	4.22248	0.02756	4.2225	0.16633	4.2225	0.01065
	8.82396	0	8.82396	0	8.82396	0	8.82396	0	8.82396	0	8.81662	0	8.82396	0	8.82396	0		2.1605	0.14233	2.58743	0.1188	3.1255	0.07728	3.67224	0.12114	4.2259	0.16263	4.22592	0.02808	4.2259	0.16888	4.2259	0.01118
	8.8215	0	8.8215	0	8.8215	0	8.8215	0	8.8215	0	8.81403	0	8.8215	0	8.8215	0		2.1614	0.14251	2.58872	0.11931	3.12738	0.07779	3.67484	0.12116	4.2294	0.16762	4.22937	0.0286	4.2294	0.1706	4.2294	0.01107
	8.81903	0	8.81903	0	8.81903	0	8.81903	0	8.81903	0	8.81144	0	8.81903	0	8.81903	0		2.1623	0.14279	2.59001	0.11973	3.12927	0.07654	3.67745	0.12112	4.2328	0.17087	4.23282	0.02912	4.2328	0.17114	4.2328	0.01036
	8.81657	0	8.81657	0	8.81657	0	8.81657	0	8.81657	0	8.80885	0	8.81657	0	8.81657	0		2.16321	0.1432	2.59131	0.12001	3.13116	0.07597	3.68006	0.12103	4.2363	0.17195	4.23628	0.02964	4.2363	0.17024	4.2363	0.00921
	8.81411	0	8.81411	0	8.81411	0	8.81411	0	8.81411	0	8.80626	0	8.81411	0	8.81411	0		2.16411	0.14367	2.5926	0.12008	3.13305	0.07652	3.68267	0.12092	4.2397	0.17078	4.23974	0.03016	4.2397	0.16788	4.2397	0.00772
	8.81165	0	8.81165	0	8.81165	0	8.81165	0	8.81165	0	8.80368	0	8.81165	0	8.81165	0		2.16501	0.14409	2.5939	0.11991	3.13495	0.0766	3.68529	0.12088	4.2432	0.1677	4.24321	0.03068	4.2432	0.16431	4.2432	0.00608
	8.80919	0	8.80919	0	8.80919	0	8.80919	0	8.80919	0	8.8011	0	8.80919	0	8.80919	0		2.16592	0.1444	2.5952	0.11949	3.13684	0.07648	3.68791	0.12098	4.2467	0.16351	4.24669	0.0312	4.2467	0.16008	4.2467	0.00445
	8.80673	0	8.80673	0	8.80673	0	8.80673	0	8.80673	0	8.79852	0	8.80673	0	8.80673	0		2.16682	0.14468	2.5965	0.11893	3.13874	0.07682	3.69054	0.1212	4.2502	0.15925	4.25017	0.03172	4.2502	0.1559	4.2502	0.00301
	8.80428	0	8.80428	0	8.80428	0	8.80428	0	8.80428	0	8.79594	0	8.80428	0	8.80428	0		2.16773	0.14505	2.5978	0.11841	3.14064	0.07681	3.69317	0.12146	4.2537	0.15595	4.25365	0.03224	4.2537	0.15239	4.2537	0.00193
	8.80182	0	8.80182	0	8.80182	0	8.80182	0	8.80182	0	8.79336	0	8.80182	0	8.80182	0		2.16863	0.14545	2.5991	0.11802	3.14255	0.07655	3.6958	0.12172	4.2571	0.15429	4.25715	0.03276	4.2571	0.14994	4.2571	0.00137
	8.79937	0	8.79937	0	8.79937	0	8.79937	0	8.79937	0	8.79078	0	8.79937	0	8.79937	0		2.16954	0.14582	2.6004	0.11779	3.14445	0.07718	3.69843	0.12192	4.2606	0.1544	4.26064	0.03328	4.2606	0.14859	4.2606	0.00135
	8.79692	0	8.79692	0	8.79692	0	8.79692	0	8.79692	0	8.78821	0	8.79692	0	8.79692	0		2.17045	0.14611	2.60171	0.11766	3.14636	0.07767	3.70107	0.12203	4.2641	0.15593	4.26415	0.0338	4.2641	0.14805	4.2641	0.00188
	8.79447	0	8.79447	0	8.79447	0	8.79447	0	8.79447	0	8.78563	0	8.79447	0	8.79447	0		2.17136	0.1463	2.60301	0.11755	3.14827	0.07648	3.70372	0.12205	4.2677	0.15813	4.26766	0.03432	4.2677	0.14786	4.2677	0.00293
	8.79202	0	8.79202	0	8.79202	0	8.79202	0	8.79202	0	8.78306	0	8.79202	0	8.79202	0		2.17227	0.14643	2.60432	0.11743	3.15018	0.07491	3.70636	0.12208	4.2712	0.16028	4.27117	0.03484	4.2712	0.14761	4.2712	0.00434
	8.78958	0	8.78958	0	8.78958	0	8.78958	0	8.78958	0	8.78049	0	8.78958	0	8.78958	0		2.17318	0.14646	2.60563	0.11731	3.1521	0.07389	3.70902	0.12213	4.2747	0.16185	4.27469	0.03536	4.2747	0.14707	4.2747	0.00574
	8.78713	0	8.78713	0	8.78713	0	8.78713	0	8.78713	0	8.77792	0	8.78713	0	8.78713	0		2.17409	0.14633	2.60694	0.11719	3.15402	0.07332	3.71167	0.12218	4.2782	0.16266	4.27822	0.03588	4.2782	0.14622	4.2782	0.00681
	8.78469	0	8.78469	0	8.78469	0	8.78469	0	8.78469	0	8.77535	0	8.78469	0	8.78469	0		2.175	0.14605	2.60825	0.11704	3.15594	0.0733	3.71433	0.12221	4.2818	0.16281	4.28175	0.03641	4.2818	0.14518	4.2818	0.00747
	8.78224	0	8.78224	0	8.78224	0	8.78224	0	8.78224	0	8.77279	0	8.78224	0	8.78224	0		2.17591	0.14568	2.60956	0.11681	3.15786	0.07321	3.71699	0.12225	4.2853	0.16255	4.28529	0.03693	4.2853	0.14405	4.2853	0.00779
	8.7798	0	8.7798	0	8.7798	0	8.7798	0	8.7798	0	8.77022	0	8.7798	0	8.7798	0		2.17683	0.14536	2.61088	0.11653	3.15978	0.073	3.71966	0.12234	4.2888	0.16207	4.28884	0.03745	4.2888	0.14289	4.2888	0.00778
	8.77736	0	8.77736	0	8.77736	0	8.77736	0	8.77736	0	8.76766	0	8.77736	0	8.77736	0		2.17774	0.14518	2.61219	0.11629	3.16171	0.07313	3.72233	0.12247	4.2924	0.16144	4.29239	0.03797	4.2924	0.14163	4.2924	0.00753
	8.77492	0	8.77492	0	8.77492	0	8.77492	0	8.77492	0	8.7651	0	8.77492	0	8.77492	0		2.17866	0.14515	2.61351	0.11614	3.16364	0.07321	3.725	0.12264	4.2959	0.16062	4.29594	0.03849	4.2959	0.14014	4.2959	0.00716
	8.77248	0	8.77248	0	8.77248	0	8.77248	0	8.77248	0	8.76254	0	8.77248	0	8.77248	0		2.17957	0.14515	2.61483	0.1161	3.16557	0.07301	3.72768	0.12286	4.2995	0.1595	4.29951	0.03901	4.2995	0.13832	4.2995	0.00677
	8.77005	0	8.77005	0	8.77005	0	8.77005	0	8.77005	0	8.75998	0	8.77005	0	8.77005	0		2.18049	0.14512	2.61615	0.11612	3.1675	0.07275	3.73036	0.12309	4.3031	0.15806	4.30307	0.03953	4.3031	0.13618	4.3031	0.00646
	8.76761	0	8.76761	0	8.76761	0	8.76761	0	8.76761	0	8.75742	0	8.76761	0	8.76761	0		2.18141	0.14504	2.61747	0.11612	3.16944	0.07231	3.73305	0.1233	4.3066	0.15635	4.30665	0.04005	4.3066	0.13379	4.3066	0.00626
	8.76518	0	8.76518	0	8.76518	0	8.76518	0	8.76518	0	8.75487	0	8.76518	0	8.76518	0		2.18232	0.14496	2.61879	0.11606	3.17138	0.07185	3.73574	0.12346	4.3102	0.15453	4.31023	0.04057	4.3102	0.13131	4.3102	0.00619
	8.76275	0	8.76275	0	8.76275	0	8.76275	0	8.76275	0	8.75231	0	8.76275	0	8.76275	0		2.18324	0.14492	2.62011	0.11595	3.17332	0.07191	3.73843	0.12358	4.3138	0.15275	4.31381	0.04109	4.3138	0.12889	4.3138	0.00632
	8.76032	0	8.76032	0	8.76032	0	8.76032	0	8.76032	0	8.74976	0	8.76032	0	8.76032	0		2.18416	0.14491	2.62144	0.11582	3.17526	0.07216	3.74113	0.12372	4.3174	0.15115	4.31741	0.04161	4.3174	0.1266	4.3174	0.00665
	8.75789	0	8.75789	0	8.75789	0	8.75789	0	8.75789	0	8.74721	0	8.75789	0	8.75789	0		2.18508	0.14491	2.62276	0.11569	3.17721	0.07191	3.74383	0.12389	4.321	0.14977	4.321	0.04213	4.321	0.12449	4.321	0.00712
	8.75546	0	8.75546	0	8.75546	0	8.75546	0	8.75546	0	8.74466	0	8.75546	0	8.75546	0		2.18601	0.14499	2.62409	0.11551	3.17916	0.07121	3.74653	0.12407	4.3246	0.14857	4.32461	0.04265	4.3246	0.1225	4.3246	0.00763
	8.75303	0	8.75303	0	8.75303	0	8.75303	0	8.75303	0	8.74211	0	8.75303	0	8.75303	0		2.18693	0.14522	2.62542	0.11525	3.18111	0.07053	3.74924	0.12424	4.3282	0.14747	4.32822	0.04317	4.3282	0.12058	4.3282	0.00809
	8.75061	0	8.75061	0	8.75061	0	8.75061	0	8.75061	0	8.73956	0	8.75061	0	8.75061	0		2.18785	0.14556	2.62675	0.11491	3.18306	0.07031	3.75196	0.12439	4.3318	0.14642	4.33183	0.04369	4.3318	0.11865	4.3318	0.00847
	8.74818	0	8.74818	0	8.74818	0	8.74818	0	8.74818	0	8.73702	0	8.74818	0	8.74818	0		2.18877	0.14596	2.62808	0.11446	3.18501	0.07054	3.75467	0.12456	4.3355	0.1454	4.33545	0.04421	4.3355	0.11672	4.3355	0.00877
	8.74576	0	8.74576	0	8.74576	0	8.74576	0	8.74576	0	8.73447	0	8.74576	0	8.74576	0		2.1897	0.14632	2.62941	0.11388	3.18697	0.07088	3.75739	0.12472	4.3391	0.14444	4.33908	0.04473	4.3391	0.1148	4.3391	0.00903
	8.74334	0	8.74334	0	8.74334	0	8.74334	0	8.74334	0	8.73193	0	8.74334	0	8.74334	0		2.19062	0.14653	2.63075	0.11317	3.18893	0.07167	3.76012	0.12487	4.3427	0.1436	4.34272	0.04525	4.3427	0.11294	4.3427	0.00918
	8.74092	0	8.74092	0	8.74092	0	8.74092	0	8.74092	0	8.72939	0	8.74092	0	8.74092	0		2.19155	0.14659	2.63208	0.11238	3.19089	0.0726	3.76285	0.125	4.3464	0.14292	4.34636	0.04577	4.3464	0.11119	4.3464	0.00919
	8.7385	0	8.7385	0	8.7385	0	8.7385	0	8.7385	0	8.72685	0	8.7385	0	8.7385	0		2.19248	0.14661	2.63342	0.11154	3.19286	0.07204	3.76558	0.12513	4.35	0.14242	4.35	0.04629	4.35	0.10957	4.35	0.00912
	8.73608	0	8.73608	0	8.73608	0	8.73608	0	8.73608	0	8.72431	0	8.73608	0	8.73608	0		2.1934	0.14669	2.63476	0.11067	3.19483	0.07104	3.76832	0.12524	4.3537	0.14205	4.35366	0.04681	4.3537	0.10807	4.3537	0.00907
	8.73366	0	8.73366	0	8.73366	0	8.73366	0	8.73366	0	8.72178	0	8.73366	0	8.73366	0		2.19433	0.14686	2.6361	0.10986	3.1968	0.07156	3.77106	0.12533	4.3573	0.14177	4.35731	0.04733	4.3573	0.10665	4.3573	0.0091
	8.73125	0	8.73125	0	8.73125	0	8.73125	0	8.73125	0	8.71924	0	8.73125	0	8.73125	0		2.19526	0.14714	2.63744	0.10916	3.19877	0.07246	3.7738	0.12542	4.361	0.14153	4.36098	0.04784	4.361	0.10529	4.361	0.0092
	8.72884	0	8.72884	0	8.72884	0	8.72884	0	8.72884	0	8.71671	0	8.72884	0	8.72884	0		2.19619	0.14756	2.63878	0.10859	3.20074	0.07324	3.77655	0.12553	4.3646	0.14134	4.36465	0.04835	4.3646	0.10399	4.3646	0.00936
	8.72642	0	8.72642	0	8.72642	0	8.72642	0	8.72642	0	8.71418	0	8.72642	0	8.72642	0		2.19712	0.14813	2.64012	0.10814	3.20272	0.07401	3.7793	0.12566	4.3683	0.14122	4.36833	0.04888	4.3683	0.10275	4.3683	0.00957
	8.72401	0	8.72401	0	8.72401	0	8.72401	0	8.72401	0	8.71165	0	8.72401	0	8.72401	0		2.19805	0.14884	2.64147	0.10781	3.2047	0.07385	3.78206	0.12578	4.372	0.14125	4.37201	0.04942	4.372	0.10163	4.372	0.00983
	8.7216	0	8.7216	0	8.7216	0	8.7216	0	8.7216	0	8.70912	0	8.7216	0	8.7216	0		2.19898	0.14961	2.64282	0.10761	3.20668	0.07342	3.78482	0.12589	4.3757	0.14147	4.3757	0.04993	4.3757	0.10066	4.3757	0.01014
	8.7192	0	8.7192	0	8.7192	0	8.7192	0	8.7192	0	8.70659	0	8.7192	0	8.7192	0		2.19992	0.15039	2.64416	0.10753	3.20867	0.07302	3.78759	0.126	4.3794	0.14192	4.3794	0.05042	4.3794	0.09986	4.3794	0.0105
	8.71679	0	8.71679	0	8.71679	0	8.71679	0	8.71679	0	8.70406	0	8.71679	0	8.71679	0		2.20085	0.15111	2.64551	0.1076	3.21065	0.07181	3.79035	0.12611	4.3831	0.14257	4.3831	0.05091	4.3831	0.09923	4.3831	0.0109
	8.71438	0	8.71438	0	8.71438	0	8.71438	0	8.71438	0	8.70154	0	8.71438	0	8.71438	0		2.20179	0.15166	2.64686	0.10785	3.21264	0.07032	3.79313	0.12622	4.3868	0.1434	4.38681	0.05138	4.3868	0.09875	4.3868	0.01136
	8.71198	0	8.71198	0	8.71198	0	8.71198	0	8.71198	0	8.69902	0	8.71198	0	8.71198	0		2.20272	0.15202	2.64821	0.10831	3.21463	0.06973	3.7959	0.12637	4.3905	0.14433	4.39052	0.05184	4.3905	0.09836	4.3905	0.01188
	8.70958	0	8.70958	0	8.70958	0	8.70958	0	8.70958	0	8.6965	0	8.70958	0	8.70958	0		2.20366	0.15221	2.64957	0.10898	3.21663	0.0696	3.79868	0.12657	4.3942	0.14531	4.39424	0.05236	4.3942	0.09803	4.3942	0.01242
	8.70717	0	8.70717	0	8.70717	0	8.70717	0	8.70717	0	8.69398	0	8.70717	0	8.70717	0		2.20459	0.15228	2.65092	0.10986	3.21862	0.06914	3.80147	0.12677	4.398	0.1463	4.39797	0.05297	4.398	0.09771	4.398	0.01297
	8.70477	0	8.70477	0	8.70477	0	8.70477	0	8.70477	0	8.69146	0	8.70477	0	8.70477	0		2.20553	0.15224	2.65228	0.11089	3.22062	0.06934	3.80426	0.12695	4.4017	0.14727	4.4017	0.05365	4.4017	0.09738	4.4017	0.01352
	8.70238	0	8.70238	0	8.70238	0	8.70238	0	8.70238	0	8.68894	0	8.70238	0	8.70238	0		2.20647	0.15217	2.65364	0.11196	3.22263	0.07097	3.80705	0.12714	4.4054	0.14822	4.40544	0.05437	4.4054	0.09703	4.4054	0.01406
	8.69998	0	8.69998	0	8.69998	0	8.69998	0	8.69998	0	8.68642	0	8.69998	0	8.69998	0		2.20741	0.15215	2.65499	0.11295	3.22463	0.07241	3.80985	0.12734	4.4092	0.14914	4.40919	0.05512	4.4092	0.09668	4.4092	0.01459
	8.69758	0	8.69758	0	8.69758	0	8.69758	0	8.69758	0	8.68391	0	8.69758	0	8.69758	0		2.20835	0.15226	2.65635	0.11383	3.22664	0.07227	3.81265	0.12753	4.4129	0.15005	4.41294	0.05586	4.4129	0.09632	4.4129	0.01516
	8.69519	0	8.69519	0	8.69519	0	8.69519	0	8.69519	0	8.6814	0	8.69519	0	8.69519	0		2.20929	0.15251	2.65772	0.11471	3.22865	0.07158	3.81546	0.12772	4.4167	0.15093	4.4167	0.05653	4.4167	0.09596	4.4167	0.01581
	8.69279	0	8.69279	0	8.69279	0	8.69279	0	8.69279	0	8.67888	0	8.69279	0	8.69279	0		2.21023	0.15285	2.65908	0.11575	3.23066	0.07074	3.81827	0.12792	4.4205	0.1518	4.42046	0.05713	4.4205	0.09561	4.4205	0.01629
	8.6904	0	8.6904	0	8.6904	0	8.6904	0	8.6904	0	8.67637	0	8.6904	0	8.6904	0		2.21117	0.15323	2.66044	0.11706	3.23267	0.06926	3.82108	0.1281	4.4242	0.15265	4.42424	0.05768	4.4242	0.09525	4.4242	0.01664
	8.68801	0	8.68801	0	8.68801	0	8.68801	0	8.68801	0	8.67387	0	8.68801	0	8.68801	0		2.21212	0.15359	2.66181	0.11869	3.23469	0.06816	3.8239	0.12823	4.428	0.15349	4.42801	0.05825	4.428	0.09488	4.428	0.01694
	8.68562	0	8.68562	0	8.68562	0	8.68562	0	8.68562	0	8.67136	0	8.68562	0	8.68562	0		2.21306	0.15386	2.66318	0.12062	3.23671	0.06838	3.82672	0.12834	4.4318	0.15435	4.4318	0.05887	4.4318	0.09451	4.4318	0.01723
	8.68323	0	8.68323	0	8.68323	0	8.68323	0	8.68323	0	8.66885	0	8.68323	0	8.68323	0		2.21401	0.15399	2.66454	0.12281	3.23873	0.06899	3.82955	0.12845	4.4356	0.15522	4.43559	0.05947	4.4356	0.09414	4.4356	0.01753
	8.68085	0	8.68085	0	8.68085	0	8.68085	0	8.68085	0	8.66635	0	8.68085	0	8.68085	0		2.21495	0.15399	2.66591	0.12517	3.24075	0.06909	3.83238	0.12858	4.4394	0.15613	4.43939	0.06012	4.4394	0.09377	4.4394	0.01787
	8.67846	0	8.67846	0	8.67846	0	8.67846	0	8.67846	0	8.66385	0	8.67846	0	8.67846	0		2.2159	0.15394	2.66729	0.1275	3.24278	0.0694	3.83521	0.12871	4.4432	0.15708	4.44319	0.06084	4.4432	0.0934	4.4432	0.01825
	8.67608	0	8.67608	0	8.67608	0	8.67608	0	8.67608	0	8.66134	0	8.67608	0	8.67608	0		2.21685	0.15392	2.66866	0.12944	3.24481	0.07049	3.83805	0.12885	4.447	0.15806	4.447	0.0616	4.447	0.09305	4.447	0.01868
	8.67369	0	8.67369	0	8.67369	0	8.67369	0	8.67369	0	8.65884	0	8.67369	0	8.67369	0		2.21779	0.15406	2.67003	0.13068	3.24684	0.07107	3.84089	0.12898	4.4508	0.15908	4.45082	0.06232	4.4508	0.09272	4.4508	0.01916
	8.67131	0	8.67131	0	8.67131	0	8.67131	0	8.67131	0	8.65635	0	8.67131	0	8.67131	0		2.21874	0.15447	2.67141	0.13106	3.24887	0.06999	3.84374	0.12909	4.4546	0.16012	4.45464	0.063	4.4546	0.09241	4.4546	0.01969
	8.66893	0	8.66893	0	8.66893	0	8.66893	0	8.66893	0	8.65385	0	8.66893	0	8.66893	0		2.21969	0.15517	2.67279	0.13062	3.25091	0.06832	3.84659	0.12919	4.4585	0.1612	4.45847	0.06367	4.4585	0.09213	4.4585	0.0203
	8.66655	0	8.66655	0	8.66655	0	8.66655	0	8.66655	0	8.65135	0	8.66655	0	8.66655	0		2.22064	0.15609	2.67416	0.1296	3.25295	0.06752	3.84945	0.1293	4.4623	0.1623	4.46231	0.06434	4.4623	0.09187	4.4623	0.02098
	8.66417	0	8.66417	0	8.66417	0	8.66417	0	8.66417	0	8.64886	0	8.66417	0	8.66417	0		2.2216	0.15717	2.67554	0.12821	3.25499	0.06763	3.85231	0.12944	4.4662	0.16342	4.46615	0.06497	4.4662	0.09162	4.4662	0.02173
	8.6618	0	8.6618	0	8.6618	0	8.6618	0	8.6618	0	8.64637	0	8.6618	0	8.6618	0		2.22255	0.15832	2.67693	0.12661	3.25704	0.06877	3.85517	0.12963	4.47	0.16456	4.47	0.06568	4.47	0.09137	4.47	0.02254
	8.65942	0	8.65942	0	8.65942	0	8.65942	0	8.65942	0	8.64388	0	8.65942	0	8.65942	0		2.2235	0.15944	2.67831	0.12495	3.25908	0.07121	3.85804	0.12985	4.4739	0.1657	4.47386	0.0665	4.4739	0.09113	4.4739	0.02342
	8.65705	0	8.65705	0	8.65705	0	8.65705	0	8.65705	0	8.64139	0	8.65705	0	8.65705	0		2.22445	0.1604	2.67969	0.1234	3.26113	0.07344	3.86091	0.1301	4.4777	0.16685	4.47772	0.06737	4.4777	0.0909	4.4777	0.02429
	8.65467	0	8.65467	0	8.65467	0	8.65467	0	8.65467	0	8.6389	0	8.65467	0	8.65467	0		2.22541	0.16111	2.68108	0.12209	3.26319	0.0734	3.86379	0.13037	4.4816	0.16801	4.48159	0.06823	4.4816	0.09069	4.4816	0.02494
	8.6523	0	8.6523	0	8.6523	0	8.6523	0	8.6523	0	8.63641	0	8.6523	0	8.6523	0		2.22636	0.16159	2.68246	0.12103	3.26524	0.0717	3.86667	0.13063	4.4855	0.16917	4.48547	0.06908	4.4855	0.0905	4.4855	0.02556
	8.64993	0	8.64993	0	8.64993	0	8.64993	0	8.64993	0	8.63393	0	8.64993	0	8.64993	0		2.22732	0.16191	2.68385	0.12018	3.2673	0.07046	3.86956	0.13088	4.4894	0.17036	4.48935	0.06989	4.4894	0.09034	4.4894	0.02616
	8.64756	0	8.64756	0	8.64756	0	8.64756	0	8.64756	0	8.63144	0	8.64756	0	8.64756	0		2.22828	0.16213	2.68524	0.11945	3.26936	0.07081	3.87245	0.13111	4.4932	0.17159	4.49324	0.07066	4.4932	0.09021	4.4932	0.02673
	8.6452	0	8.6452	0	8.6452	0	8.6452	0	8.6452	0	8.62896	0	8.6452	0	8.6452	0		2.22924	0.16234	2.68663	0.11882	3.27142	0.07199	3.87534	0.13133	4.4971	0.17285	4.49714	0.07142	4.4971	0.09008	4.4971	0.02727
	8.64283	0	8.64283	0	8.64283	0	8.64283	0	8.64283	0	8.62648	0	8.64283	0	8.64283	0		2.2302	0.16261	2.68803	0.11828	3.27349	0.07217	3.87824	0.13151	4.501	0.17416	4.50105	0.07217	4.501	0.08996	4.501	0.02777
	8.64047	0	8.64047	0	8.64047	0	8.64047	0	8.64047	0	8.624	0	8.64047	0	8.64047	0		2.23115	0.16297	2.68942	0.11783	3.27556	0.07163	3.88114	0.13167	4.505	0.17551	4.50496	0.07293	4.505	0.08982	4.505	0.02823
	8.6381	0	8.6381	0	8.6381	0	8.6381	0	8.6381	0	8.62152	0	8.6381	0	8.6381	0		2.23212	0.16342	2.69082	0.11745	3.27763	0.07197	3.88405	0.13182	4.5089	0.17689	4.50887	0.0737	4.5089	0.08968	4.5089	0.02866
	8.63574	0	8.63574	0	8.63574	0	8.63574	0	8.63574	0	8.61904	0	8.63574	0	8.63574	0		2.23308	0.16395	2.69221	0.11712	3.2797	0.07259	3.88696	0.13201	4.5128	0.17829	4.5128	0.07447	4.5128	0.08953	4.5128	0.02906
	8.63338	0	8.63338	0	8.63338	0	8.63338	0	8.63338	0	8.61657	0	8.63338	0	8.63338	0		2.23404	0.16446	2.69361	0.1168	3.28177	0.07223	3.88988	0.13225	4.5167	0.17971	4.51673	0.07526	4.5167	0.08938	4.5167	0.02944
	8.63102	0	8.63102	0	8.63102	0	8.63102	0	8.63102	0	8.61409	0	8.63102	0	8.63102	0		2.235	0.16488	2.69501	0.11655	3.28385	0.07149	3.8928	0.13251	4.5207	0.18113	4.52067	0.07606	4.5207	0.08923	4.5207	0.02982
	8.62866	0	8.62866	0	8.62866	0	8.62866	0	8.62866	0	8.61162	0	8.62866	0	8.62866	0		2.23597	0.16516	2.69641	0.11635	3.28593	0.07123	3.89572	0.13279	4.5246	0.18255	4.52461	0.07685	4.5246	0.0891	4.5246	0.03018
	8.6263	0	8.6263	0	8.6263	0	8.6263	0	8.6263	0	8.60915	0	8.6263	0	8.6263	0		2.23693	0.16537	2.69782	0.11617	3.28802	0.07139	3.89865	0.13305	4.5286	0.184	4.52856	0.07765	4.5286	0.08898	4.5286	0.03053
	8.62395	0	8.62395	0	8.62395	0	8.62395	0	8.62395	0	8.60668	0	8.62395	0	8.62395	0		2.2379	0.16559	2.69922	0.116	3.2901	0.07186	3.90158	0.13325	4.5325	0.18547	4.53252	0.07848	4.5325	0.08888	4.5325	0.03086
	8.62159	0	8.62159	0	8.62159	0	8.62159	0	8.62159	0	8.60421	0	8.62159	0	8.62159	0		2.23886	0.16589	2.70063	0.11591	3.29219	0.0729	3.90452	0.13342	4.5365	0.18698	4.53649	0.07932	4.5365	0.08879	4.5365	0.03117
	8.61924	0	8.61924	0	8.61924	0	8.61924	0	8.61924	0	8.60174	0	8.61924	0	8.61924	0		2.23983	0.16632	2.70203	0.11601	3.29428	0.07458	3.90746	0.13358	4.5405	0.18853	4.54046	0.08019	4.5405	0.08872	4.5405	0.03146
	8.61689	0	8.61689	0	8.61689	0	8.61689	0	8.61689	0	8.59928	0	8.61689	0	8.61689	0		2.2408	0.1669	2.70344	0.11636	3.29638	0.07661	3.91041	0.13378	4.5444	0.19011	4.54444	0.08104	4.5444	0.08866	4.5444	0.03174
	8.61454	0	8.61454	0	8.61454	0	8.61454	0	8.61454	0	8.59681	0	8.61454	0	8.61454	0		2.24177	0.16767	2.70485	0.1169	3.29848	0.07753	3.91336	0.13401	4.5484	0.19172	4.54842	0.08186	4.5484	0.08862	4.5484	0.03202
	8.61219	0	8.61219	0	8.61219	0	8.61219	0	8.61219	0	8.59435	0	8.61219	0	8.61219	0		2.24274	0.1686	2.70627	0.11754	3.30058	0.07636	3.91632	0.13424	4.5524	0.19334	4.55242	0.08263	4.5524	0.08859	4.5524	0.03227
	8.60984	0	8.60984	0	8.60984	0	8.60984	0	8.60984	0	8.59189	0	8.60984	0	8.60984	0		2.24371	0.16959	2.70768	0.11823	3.30268	0.07509	3.91928	0.13449	4.5564	0.19496	4.55642	0.08337	4.5564	0.08857	4.5564	0.03247
	8.60749	0	8.60749	0	8.60749	0	8.60749	0	8.60749	0	8.58943	0	8.60749	0	8.60749	0		2.24468	0.17055	2.70909	0.11904	3.30478	0.075	3.92224	0.13475	4.5604	0.19659	4.56043	0.08413	4.5604	0.08855	4.5604	0.03263
	8.60515	0	8.60515	0	8.60515	0	8.60515	0	8.60515	0	8.58697	0	8.60515	0	8.60515	0		2.24565	0.17139	2.71051	0.12002	3.30689	0.07512	3.92521	0.135	4.5644	0.19822	4.56444	0.08491	4.5644	0.08852	4.5644	0.03276
	8.6028	0	8.6028	0	8.6028	0	8.6028	0	8.6028	0	8.58451	0	8.6028	0	8.6028	0		2.24662	0.17206	2.71193	0.12116	3.309	0.07516	3.92818	0.13526	4.5685	0.19987	4.56846	0.08576	4.5685	0.08849	4.5685	0.03287
	8.60046	0	8.60046	0	8.60046	0	8.60046	0	8.60046	0	8.58206	0	8.60046	0	8.60046	0		2.2476	0.17259	2.71335	0.12232	3.31111	0.07542	3.93116	0.13553	4.5725	0.20154	4.57249	0.08666	4.5725	0.08844	4.5725	0.03296
	8.59812	0	8.59812	0	8.59812	0	8.59812	0	8.59812	0	8.5796	0	8.59812	0	8.59812	0		2.24857	0.17306	2.71477	0.12341	3.31323	0.07615	3.93415	0.13577	4.5765	0.20325	4.57653	0.08761	4.5765	0.08839	4.5765	0.03304
	8.59578	0	8.59578	0	8.59578	0	8.59578	0	8.59578	0	8.57715	0	8.59578	0	8.59578	0		2.24955	0.17356	2.71619	0.12439	3.31535	0.07737	3.93713	0.13598	4.5806	0.205	4.58057	0.08856	4.5806	0.08835	4.5806	0.03309
	8.59344	0	8.59344	0	8.59344	0	8.59344	0	8.59344	0	8.5747	0	8.59344	0	8.59344	0		2.25052	0.17411	2.71761	0.12525	3.31747	0.0785	3.94012	0.1362	4.5846	0.20678	4.58462	0.08949	4.5846	0.08831	4.5846	0.03313
	8.5911	0	8.5911	0	8.5911	0	8.5911	0	8.5911	0	8.57225	0	8.5911	0	8.5911	0		2.2515	0.17472	2.71904	0.12597	3.31959	0.07913	3.94312	0.13646	4.5887	0.20859	4.58868	0.09039	4.5887	0.08828	4.5887	0.03314
	8.58877	0	8.58877	0	8.58877	0	8.58877	0	8.58877	0	8.5698	0	8.58877	0	8.58877	0		2.25248	0.1754	2.72046	0.12647	3.32172	0.07886	3.94612	0.13676	4.5927	0.21043	4.59274	0.09127	4.5927	0.08826	4.5927	0.03313
	8.58643	0	8.58643	0	8.58643	0	8.58643	0	8.58643	0	8.56735	0	8.58643	0	8.58643	0		2.25346	0.17615	2.72189	0.12661	3.32385	0.0778	3.94913	0.1371	4.5968	0.21229	4.59681	0.09214	4.5968	0.08824	4.5968	0.03311
	8.5841	0	8.5841	0	8.5841	0	8.5841	0	8.5841	0	8.56491	0	8.5841	0	8.5841	0		2.25444	0.17691	2.72332	0.12636	3.32598	0.07722	3.95214	0.13748	4.6009	0.21418	4.60089	0.093	4.6009	0.08822	4.6009	0.03309
	8.58176	0	8.58176	0	8.58176	0	8.58176	0	8.58176	0	8.56246	0	8.58176	0	8.58176	0		2.25542	0.17765	2.72475	0.12587	3.32812	0.07778	3.95515	0.13784	4.605	0.21609	4.60498	0.09386	4.605	0.0882	4.605	0.03308
	8.57943	0	8.57943	0	8.57943	0	8.57943	0	8.57943	0	8.56002	0	8.57943	0	8.57943	0		2.2564	0.17834	2.72619	0.12535	3.33025	0.07843	3.95817	0.13815	4.6091	0.21801	4.60907	0.09475	4.6091	0.08817	4.6091	0.03307
	8.5771	0	8.5771	0	8.5771	0	8.5771	0	8.5771	0	8.55758	0	8.5771	0	8.5771	0		2.25738	0.17897	2.72762	0.12491	3.33239	0.07862	3.96119	0.13844	4.6132	0.21996	4.61317	0.09565	4.6132	0.08816	4.6132	0.03303
	8.57477	0	8.57477	0	8.57477	0	8.57477	0	8.57477	0	8.55514	0	8.57477	0	8.57477	0		2.25836	0.17949	2.72905	0.12452	3.33454	0.07885	3.96422	0.13875	4.6173	0.22193	4.61728	0.09656	4.6173	0.08815	4.6173	0.03296
	8.57244	0	8.57244	0	8.57244	0	8.57244	0	8.57244	0	8.5527	0	8.57244	0	8.57244	0		2.25935	0.1799	2.73049	0.12415	3.33668	0.07949	3.96726	0.13908	4.6214	0.22393	4.62139	0.09746	4.6214	0.08817	4.6214	0.03288
	8.57012	0	8.57012	0	8.57012	0	8.57012	0	8.57012	0	8.55026	0	8.57012	0	8.57012	0		2.26033	0.18026	2.73193	0.12385	3.33883	0.08037	3.97029	0.13945	4.6255	0.22597	4.62552	0.09838	4.6255	0.0882	4.6255	0.03279
	8.56779	0	8.56779	0	8.56779	0	8.56779	0	8.56779	0	8.54782	0	8.56779	0	8.56779	0		2.26132	0.18062	2.73337	0.12362	3.34098	0.08085	3.97334	0.13987	4.6296	0.22805	4.62965	0.09934	4.6296	0.08823	4.6296	0.0327
	8.56547	0	8.56547	0	8.56547	0	8.56547	0	8.56547	0	8.54539	0	8.56547	0	8.56547	0		2.26231	0.18096	2.73481	0.12342	3.34314	0.08105	3.97638	0.14031	4.6338	0.23018	4.63378	0.10032	4.6338	0.08827	4.6338	0.03261
	8.56315	0	8.56315	0	8.56315	0	8.56315	0	8.56315	0	8.54296	0	8.56315	0	8.56315	0		2.26329	0.1813	2.73626	0.12317	3.34529	0.0816	3.97944	0.14075	4.6379	0.23235	4.63793	0.10129	4.6379	0.0883	4.6379	0.03251
	8.56083	0	8.56083	0	8.56083	0	8.56083	0	8.56083	0	8.54052	0	8.56083	0	8.56083	0		2.26428	0.18165	2.7377	0.12278	3.34745	0.08215	3.98249	0.14119	4.6421	0.23457	4.64208	0.10223	4.6421	0.08833	4.6421	0.0324
	8.5585	0	8.5585	0	8.5585	0	8.5585	0	8.5585	0	8.53809	0	8.5585	0	8.5585	0		2.26527	0.182	2.73915	0.12225	3.34961	0.08236	3.98555	0.14164	4.6462	0.23684	4.64624	0.10317	4.6462	0.08836	4.6462	0.0323
	8.55619	0	8.55619	0	8.55619	0	8.55619	0	8.55619	0	8.53566	0	8.55619	0	8.55619	0		2.26626	0.18234	2.74059	0.12167	3.35178	0.08257	3.98862	0.14209	4.6504	0.23914	4.65041	0.10412	4.6504	0.08838	4.6504	0.03222
	8.55387	0	8.55387	0	8.55387	0	8.55387	0	8.55387	0	8.53324	0	8.55387	0	8.55387	0		2.26725	0.1827	2.74204	0.12118	3.35395	0.08289	3.99169	0.14253	4.6546	0.24148	4.65458	0.1051	4.6546	0.08841	4.6546	0.03217
	8.55155	0	8.55155	0	8.55155	0	8.55155	0	8.55155	0	8.53081	0	8.55155	0	8.55155	0		2.26824	0.18311	2.74349	0.12084	3.35612	0.08321	3.99476	0.14297	4.6588	0.24383	4.65876	0.10615	4.6588	0.08844	4.6588	0.03214
	8.54924	0	8.54924	0	8.54924	0	8.54924	0	8.54924	0	8.52839	0	8.54924	0	8.54924	0		2.26924	0.18356	2.74495	0.1206	3.35829	0.08376	3.99784	0.1434	4.663	0.24621	4.66295	0.10725	4.663	0.08848	4.663	0.03212
	8.54692	0	8.54692	0	8.54692	0	8.54692	0	8.54692	0	8.52596	0	8.54692	0	8.54692	0		2.27023	0.18403	2.7464	0.12046	3.36047	0.08459	4.00093	0.14383	4.6672	0.24861	4.66715	0.10835	4.6672	0.08851	4.6672	0.03208
	8.54461	0	8.54461	0	8.54461	0	8.54461	0	8.54461	0	8.52354	0	8.54461	0	8.54461	0		2.27122	0.18457	2.74786	0.12047	3.36265	0.08506	4.00402	0.14424	4.6714	0.25104	4.67135	0.10941	4.6714	0.08855	4.6714	0.03202
	8.5423	0	8.5423	0	8.5423	0	8.5423	0	8.5423	0	8.52112	0	8.5423	0	8.5423	0		2.27222	0.1852	2.74931	0.12061	3.36483	0.08488	4.00711	0.14466	4.6756	0.25352	4.67557	0.11043	4.6756	0.0886	4.6756	0.03194
	8.53999	0	8.53999	0	8.53999	0	8.53999	0	8.53999	0	8.5187	0	8.53999	0	8.53999	0		2.27322	0.1859	2.75077	0.12081	3.36702	0.08472	4.01021	0.14509	4.6798	0.25604	4.67979	0.11142	4.6798	0.08866	4.6798	0.03187
	8.53768	0	8.53768	0	8.53768	0	8.53768	0	8.53768	0	8.51628	0	8.53768	0	8.53768	0		2.27421	0.18665	2.75223	0.12095	3.3692	0.08485	4.01332	0.14555	4.684	0.25863	4.68401	0.11241	4.684	0.08874	4.684	0.03179
	8.53537	0	8.53537	0	8.53537	0	8.53537	0	8.53537	0	8.51386	0	8.53537	0	8.53537	0		2.27521	0.1874	2.75369	0.12092	3.37139	0.08492	4.01642	0.14604	4.6882	0.26127	4.68825	0.11344	4.6882	0.08883	4.6882	0.03168
	8.53307	0	8.53307	0	8.53307	0	8.53307	0	8.53307	0	8.51145	0	8.53307	0	8.53307	0		2.27621	0.18812	2.75516	0.12075	3.37359	0.08519	4.01954	0.14658	4.6925	0.26396	4.69249	0.11451	4.6925	0.08893	4.6925	0.03154
	8.53076	0	8.53076	0	8.53076	0	8.53076	0	8.53076	0	8.50903	0	8.53076	0	8.53076	0		2.27721	0.18875	2.75662	0.12056	3.37578	0.08587	4.02266	0.14719	4.6967	0.26669	4.69674	0.11565	4.6967	0.08904	4.6967	0.03142
	8.52846	0	8.52846	0	8.52846	0	8.52846	0	8.52846	0	8.50662	0	8.52846	0	8.52846	0		2.27821	0.18928	2.75809	0.12043	3.37798	0.08639	4.02578	0.14785	4.701	0.26943	4.701	0.11684	4.701	0.08914	4.701	0.03133
	8.52615	0	8.52615	0	8.52615	0	8.52615	0	8.52615	0	8.50421	0	8.52615	0	8.52615	0		2.27921	0.18969	2.75956	0.1204	3.38019	0.08668	4.02891	0.14854	4.7053	0.2722	4.70527	0.11803	4.7053	0.08923	4.7053	0.03122
	8.52385	0	8.52385	0	8.52385	0	8.52385	0	8.52385	0	8.5018	0	8.52385	0	8.52385	0		2.28021	0.18997	2.76102	0.1205	3.38239	0.08716	4.03204	0.1492	4.7095	0.27499	4.70954	0.1192	4.7095	0.08931	4.7095	0.03111
	8.52155	0	8.52155	0	8.52155	0	8.52155	0	8.52155	0	8.49939	0	8.52155	0	8.52155	0		2.28122	0.19019	2.7625	0.12078	3.3846	0.08778	4.03518	0.14983	4.7138	0.2778	4.71382	0.12031	4.7138	0.08939	4.7138	0.03102
	8.51925	0	8.51925	0	8.51925	0	8.51925	0	8.51925	0	8.49698	0	8.51925	0	8.51925	0		2.28222	0.19043	2.76397	0.12126	3.38681	0.08831	4.03832	0.15043	4.7181	0.28064	4.71811	0.12138	4.7181	0.08948	4.7181	0.03093
	8.51696	0	8.51696	0	8.51696	0	8.51696	0	8.51696	0	8.49458	0	8.51696	0	8.51696	0		2.28322	0.19073	2.76544	0.12187	3.38902	0.08878	4.04147	0.15102	4.7224	0.28354	4.72241	0.12244	4.7224	0.0896	4.7224	0.03082
	8.51466	0	8.51466	0	8.51466	0	8.51466	0	8.51466	0	8.49217	0	8.51466	0	8.51466	0		2.28423	0.19109	2.76692	0.12243	3.39124	0.08933	4.04462	0.15159	4.7267	0.28651	4.72671	0.12352	4.7267	0.08974	4.7267	0.03068
	8.51236	0	8.51236	0	8.51236	0	8.51236	0	8.51236	0	8.48977	0	8.51236	0	8.51236	0		2.28524	0.1915	2.7684	0.12275	3.39346	0.08984	4.04778	0.15217	4.731	0.28954	4.73103	0.12466	4.731	0.08989	4.731	0.03051
	8.51007	0	8.51007	0	8.51007	0	8.51007	0	8.51007	0	8.48737	0	8.51007	0	8.51007	0		2.28625	0.19196	2.76987	0.12267	3.39568	0.09012	4.05094	0.15279	4.7353	0.29264	4.73535	0.12587	4.7353	0.09005	4.7353	0.03032
	8.50778	0	8.50778	0	8.50778	0	8.50778	0	8.50778	0	8.48497	0	8.50778	0	8.50778	0		2.28725	0.1924	2.77135	0.12216	3.39791	0.09035	4.05411	0.15344	4.7397	0.29579	4.73967	0.12716	4.7397	0.09019	4.7397	0.03012
	8.50549	0	8.50549	0	8.50549	0	8.50549	0	8.50549	0	8.48257	0	8.50549	0	8.50549	0		2.28826	0.19276	2.77284	0.12132	3.40013	0.09065	4.05728	0.15409	4.744	0.299	4.74401	0.12849	4.744	0.09031	4.744	0.02991
	8.5032	0	8.5032	0	8.5032	0	8.5032	0	8.5032	0	8.48017	0	8.5032	0	8.5032	0		2.28927	0.19305	2.77432	0.12038	3.40236	0.09099	4.06046	0.15475	4.7484	0.30226	4.74836	0.12984	4.7484	0.09041	4.7484	0.02969
	8.50091	0	8.50091	0	8.50091	0	8.50091	0	8.50091	0	8.47777	0	8.50091	0	8.50091	0		2.29028	0.1933	2.77581	0.11951	3.4046	0.09155	4.06364	0.15543	4.7527	0.30556	4.75271	0.13118	4.7527	0.0905	4.7527	0.02946
	8.49862	0	8.49862	0	8.49862	0	8.49862	0	8.49862	0	8.47538	0	8.49862	0	8.49862	0		2.2913	0.19349	2.77729	0.11885	3.40684	0.09226	4.06683	0.15616	4.7571	0.30891	4.75707	0.13251	4.7571	0.09058	4.7571	0.02926
	8.49633	0	8.49633	0	8.49633	0	8.49633	0	8.49633	0	8.47299	0	8.49633	0	8.49633	0		2.29231	0.19359	2.77878	0.11851	3.40908	0.09271	4.07002	0.15692	4.7614	0.31232	4.76144	0.13382	4.7614	0.09067	4.7614	0.02909
	8.49405	0	8.49405	0	8.49405	0	8.49405	0	8.49405	0	8.47059	0	8.49405	0	8.49405	0		2.29332	0.19365	2.78027	0.11857	3.41132	0.09279	4.07322	0.15771	4.7658	0.31579	4.76581	0.13508	4.7658	0.09077	4.7658	0.02897
	8.49176	0	8.49176	0	8.49176	0	8.49176	0	8.49176	0	8.4682	0	8.49176	0	8.49176	0		2.29434	0.19369	2.78176	0.11894	3.41356	0.09283	4.07642	0.15852	4.7702	0.31934	4.7702	0.13635	4.7702	0.09089	4.7702	0.02887
	8.48948	0	8.48948	0	8.48948	0	8.48948	0	8.48948	0	8.46581	0	8.48948	0	8.48948	0		2.29535	0.19375	2.78325	0.11941	3.41581	0.09317	4.07963	0.15936	4.7746	0.32297	4.77459	0.13768	4.7746	0.09103	4.7746	0.02875
	8.4872	0	8.4872	0	8.4872	0	8.4872	0	8.4872	0	8.46342	0	8.4872	0	8.4872	0		2.29637	0.19386	2.78475	0.11978	3.41806	0.09373	4.08284	0.1602	4.779	0.32666	4.77899	0.13908	4.779	0.09117	4.779	0.02862
	8.48492	0	8.48492	0	8.48492	0	8.48492	0	8.48492	0	8.46104	0	8.48492	0	8.48492	0		2.29739	0.19406	2.78625	0.11989	3.42032	0.09408	4.08606	0.16104	4.7834	0.33042	4.7834	0.14054	4.7834	0.09132	4.7834	0.02845
	8.48264	0	8.48264	0	8.48264	0	8.48264	0	8.48264	0	8.45865	0	8.48264	0	8.48264	0		2.29841	0.19435	2.78774	0.11967	3.42258	0.09444	4.08928	0.1619	4.7878	0.33424	4.78782	0.14202	4.7878	0.09149	4.7878	0.02826
	8.48036	0	8.48036	0	8.48036	0	8.48036	0	8.48036	0	8.45627	0	8.48036	0	8.48036	0		2.29943	0.19471	2.78924	0.11917	3.42484	0.09508	4.09251	0.16278	4.7922	0.33812	4.79224	0.14351	4.7922	0.09167	4.7922	0.02807
	8.47808	0	8.47808	0	8.47808	0	8.47808	0	8.47808	0	8.45388	0	8.47808	0	8.47808	0		2.30045	0.19516	2.79074	0.11854	3.4271	0.09565	4.09574	0.16368	4.7967	0.34207	4.79667	0.14498	4.7967	0.09186	4.7967	0.02788
	8.47581	0	8.47581	0	8.47581	0	8.47581	0	8.47581	0	8.4515	0	8.47581	0	8.47581	0		2.30147	0.19581	2.79225	0.11791	3.42937	0.09606	4.09898	0.16464	4.8011	0.34609	4.80111	0.14641	4.8011	0.09207	4.8011	0.02767
	8.47353	0	8.47353	0	8.47353	0	8.47353	0	8.47353	0	8.44912	0	8.47353	0	8.47353	0		2.30249	0.1967	2.79375	0.11742	3.43164	0.09656	4.10222	0.16564	4.8056	0.35018	4.80556	0.14783	4.8056	0.09228	4.8056	0.02744
	8.47126	0	8.47126	0	8.47126	0	8.47126	0	8.47126	0	8.44674	0	8.47126	0	8.47126	0		2.30351	0.19771	2.79526	0.11717	3.43391	0.09719	4.10547	0.16666	4.81	0.35434	4.81002	0.14929	4.81	0.09249	4.81	0.02721
	8.46899	0	8.46899	0	8.46899	0	8.46899	0	8.46899	0	8.44437	0	8.46899	0	8.46899	0		2.30454	0.1987	2.79677	0.11721	3.43619	0.09767	4.10872	0.16768	4.8145	0.35858	4.81449	0.15083	4.8145	0.09269	4.8145	0.02698
	8.46672	0	8.46672	0	8.46672	0	8.46672	0	8.46672	0	8.44199	0	8.46672	0	8.46672	0		2.30556	0.19958	2.79828	0.11755	3.43846	0.09785	4.11198	0.16871	4.819	0.36289	4.81896	0.15242	4.819	0.09288	4.819	0.02676
	8.46445	0	8.46445	0	8.46445	0	8.46445	0	8.46445	0	8.43962	0	8.46445	0	8.46445	0		2.30659	0.20034	2.79979	0.11813	3.44075	0.09803	4.11524	0.16975	4.8234	0.36727	4.82345	0.15401	4.8234	0.09306	4.8234	0.02656
	8.46218	0	8.46218	0	8.46218	0	8.46218	0	8.46218	0	8.43724	0	8.46218	0	8.46218	0		2.30761	0.201	2.8013	0.11884	3.44303	0.09851	4.11851	0.17083	4.8279	0.37172	4.82794	0.15568	4.8279	0.09323	4.8279	0.02638
	8.45991	0	8.45991	0	8.45991	0	8.45991	0	8.45991	0	8.43487	0	8.45991	0	8.45991	0		2.30864	0.20158	2.80281	0.11959	3.44532	0.09923	4.12178	0.17196	4.8324	0.37625	4.83244	0.15739	4.8324	0.09341	4.8324	0.02618
	8.45765	0	8.45765	0	8.45765	0	8.45765	0	8.45765	0	8.4325	0	8.45765	0	8.45765	0		2.30967	0.20211	2.80433	0.12032	3.44761	0.09995	4.12506	0.17317	4.8369	0.38087	4.83694	0.15908	4.8369	0.0936	4.8369	0.02596
	8.45538	0	8.45538	0	8.45538	0	8.45538	0	8.45538	0	8.43013	0	8.45538	0	8.45538	0		2.3107	0.20264	2.80585	0.12107	3.4499	0.1006	4.12835	0.1744	4.8415	0.38558	4.84146	0.16075	4.8415	0.09382	4.8415	0.02574
	8.45312	0	8.45312	0	8.45312	0	8.45312	0	8.45312	0	8.42776	0	8.45312	0	8.45312	0		2.31173	0.2032	2.80737	0.12184	3.4522	0.10132	4.13164	0.17562	4.846	0.39039	4.84599	0.16244	4.846	0.09407	4.846	0.0255
	8.45086	0	8.45086	0	8.45086	0	8.45086	0	8.45086	0	8.42539	0	8.45086	0	8.45086	0		2.31276	0.20384	2.80889	0.12262	3.4545	0.10194	4.13493	0.17678	4.8505	0.39528	4.85052	0.16417	4.8505	0.09435	4.8505	0.02524
	8.4486	0	8.4486	0	8.4486	0	8.4486	0	8.4486	0	8.42303	0	8.4486	0	8.4486	0		2.31379	0.20458	2.81041	0.12341	3.4568	0.10244	4.13823	0.17792	4.8551	0.40026	4.85506	0.16592	4.8551	0.09465	4.8551	0.02498
	8.44634	0	8.44634	0	8.44634	0	8.44634	0	8.44634	0	8.42066	0	8.44634	0	8.44634	0		2.31482	0.20533	2.81193	0.12422	3.45911	0.10304	4.14154	0.17907	4.8596	0.40531	4.85961	0.16769	4.8596	0.09496	4.8596	0.02475
	8.44408	0	8.44408	0	8.44408	0	8.44408	0	8.44408	0	8.4183	0	8.44408	0	8.44408	0		2.31586	0.20596	2.81346	0.1251	3.46142	0.1034	4.14485	0.18029	4.8642	0.41041	4.86417	0.16958	4.8642	0.09527	4.8642	0.02456
	8.44182	0	8.44182	0	8.44182	0	8.44182	0	8.44182	0	8.41594	0	8.44182	0	8.44182	0		2.31689	0.20641	2.81499	0.12605	3.46373	0.10334	4.14816	0.18155	4.8687	0.41557	4.86874	0.17152	4.8687	0.09557	4.8687	0.02436
	8.43956	0	8.43956	0	8.43956	0	8.43956	0	8.43956	0	8.41358	0	8.43956	0	8.43956	0		2.31793	0.20667	2.81651	0.12707	3.46605	0.10349	4.15148	0.18282	4.8733	0.42077	4.87331	0.17346	4.8733	0.09585	4.8733	0.02417
	8.43731	0	8.43731	0	8.43731	0	8.43731	0	8.43731	0	8.41122	0	8.43731	0	8.43731	0		2.31896	0.20682	2.81805	0.1281	3.46836	0.10403	4.15481	0.1841	4.8779	0.42604	4.8779	0.17539	4.8779	0.09609	4.8779	0.024
	8.43506	0	8.43506	0	8.43506	0	8.43506	0	8.43506	0	8.40886	0	8.43506	0	8.43506	0		2.32	0.20689	2.81958	0.12906	3.47069	0.10448	4.15814	0.18532	4.8825	0.43139	4.88249	0.17734	4.8825	0.09632	4.8825	0.02385
	8.4328	0	8.4328	0	8.4328	0	8.4328	0	8.4328	0	8.40651	0	8.4328	0	8.4328	0		2.32104	0.20695	2.82111	0.12993	3.47301	0.10501	4.16148	0.18632	4.8871	0.43683	4.88709	0.17935	4.8871	0.09653	4.8871	0.02369
	8.43055	0	8.43055	0	8.43055	0	8.43055	0	8.43055	0	8.40415	0	8.43055	0	8.43055	0		2.32208	0.2071	2.82265	0.13075	3.47534	0.10601	4.16482	0.18743	4.8917	0.44239	4.8917	0.18137	4.8917	0.09674	4.8917	0.02351
	8.4283	0	8.4283	0	8.4283	0	8.4283	0	8.4283	0	8.4018	0	8.4283	0	8.4283	0		2.32312	0.20741	2.82419	0.13158	3.47767	0.10712	4.16817	0.18891	4.8963	0.44805	4.89632	0.1834	4.8963	0.09699	4.8963	0.02333
	8.42605	0	8.42605	0	8.42605	0	8.42605	0	8.42605	0	8.39945	0	8.42605	0	8.42605	0		2.32416	0.20792	2.82572	0.13248	3.48	0.10787	4.17152	0.19089	4.9009	0.45382	4.90095	0.18547	4.9009	0.09728	4.9009	0.02314
	8.42381	0	8.42381	0	8.42381	0	8.42381	0	8.42381	0	8.39709	0	8.42381	0	8.42381	0		2.3252	0.2086	2.82726	0.13345	3.48234	0.10825	4.17488	0.19339	4.9056	0.45967	4.90559	0.1876	4.9056	0.09762	4.9056	0.02297
	8.42156	0	8.42156	0	8.42156	0	8.42156	0	8.42156	0	8.39474	0	8.42156	0	8.42156	0		2.32625	0.2094	2.82881	0.13455	3.48468	0.10846	4.17825	0.19635	4.9102	0.46559	4.91023	0.18978	4.9102	0.09801	4.9102	0.02281
	8.41931	0	8.41931	0	8.41931	0	8.41931	0	8.41931	0	8.3924	0	8.41931	0	8.41931	0		2.32729	0.21024	2.83035	0.13582	3.48702	0.10873	4.18162	0.19964	4.9149	0.47157	4.91489	0.19195	4.9149	0.09842	4.9149	0.02266
	8.41707	0	8.41707	0	8.41707	0	8.41707	0	8.41707	0	8.39005	0	8.41707	0	8.41707	0		2.32834	0.21109	2.8319	0.13724	3.48937	0.10931	4.18499	0.20303	4.9195	0.47761	4.91955	0.19417	4.9195	0.09884	4.9195	0.02253
	8.41483	0	8.41483	0	8.41483	0	8.41483	0	8.41483	0	8.3877	0	8.41483	0	8.41483	0		2.32938	0.21195	2.83344	0.13876	3.49172	0.11023	4.18837	0.20624	4.9242	0.48372	4.92422	0.19644	4.9242	0.09923	4.9242	0.02242
	8.41259	0	8.41259	0	8.41259	0	8.41259	0	8.41259	0	8.38536	0	8.41259	0	8.41259	0		2.33043	0.21279	2.83499	0.1403	3.49407	0.11116	4.19176	0.20946	4.9289	0.4899	4.9289	0.19868	4.9289	0.09957	4.9289	0.02234
	8.41034	0	8.41034	0	8.41034	0	8.41034	0	8.41034	0	8.38302	0	8.41034	0	8.41034	0		2.33148	0.21362	2.83654	0.14174	3.49643	0.11173	4.19515	0.21268	4.9336	0.49615	4.93359	0.20085	4.9336	0.09986	4.9336	0.02229
	8.40811	0	8.40811	0	8.40811	0	8.40811	0	8.40811	0	8.38067	0	8.40811	0	8.40811	0		2.33253	0.21442	2.8381	0.14298	3.49879	0.11201	4.19855	0.21589	4.9383	0.50249	4.93829	0.20304	4.9383	0.10011	4.9383	0.02226
	8.40587	0	8.40587	0	8.40587	0	8.40587	0	8.40587	0	8.37833	0	8.40587	0	8.40587	0		2.33358	0.21518	2.83965	0.14406	3.50115	0.11243	4.20195	0.21911	4.943	0.50892	4.943	0.20542	4.943	0.10033	4.943	0.02223
	8.40363	0	8.40363	0	8.40363	0	8.40363	0	8.40363	0	8.37599	0	8.40363	0	8.40363	0		2.33463	0.21591	2.84121	0.14506	3.50352	0.1132	4.20536	0.22233	4.9477	0.51544	4.94771	0.20791	4.9477	0.10056	4.9477	0.02222
	8.40139	0	8.40139	0	8.40139	0	8.40139	0	8.40139	0	8.37366	0	8.40139	0	8.40139	0		2.33568	0.21661	2.84277	0.14609	3.50589	0.11396	4.20877	0.22555	4.9524	0.52204	4.95244	0.2104	4.9524	0.10083	4.9524	0.02223
	8.39916	0	8.39916	0	8.39916	0	8.39916	0	8.39916	0	8.37132	0	8.39916	0	8.39916	0		2.33673	0.21724	2.84432	0.1472	3.50826	0.11461	4.21219	0.22876	4.9572	0.52874	4.95717	0.21291	4.9572	0.10116	4.9572	0.02222
	8.39693	0	8.39693	0	8.39693	0	8.39693	0	8.39693	0	8.36898	0	8.39693	0	8.39693	0		2.33778	0.21776	2.84589	0.14846	3.51063	0.11551	4.21561	0.23198	4.9619	0.53553	4.96192	0.21543	4.9619	0.10158	4.9619	0.02219
	8.39469	0	8.39469	0	8.39469	0	8.39469	0	8.39469	0	8.36665	0	8.39469	0	8.39469	0		2.33884	0.21823	2.84745	0.14989	3.51301	0.11646	4.21904	0.2352	4.9667	0.54239	4.96667	0.21792	4.9667	0.10206	4.9667	0.02214
	8.39246	0	8.39246	0	8.39246	0	8.39246	0	8.39246	0	8.36432	0	8.39246	0	8.39246	0		2.33989	0.21868	2.84901	0.15149	3.51539	0.11705	4.22248	0.23841	4.9714	0.5493	4.97143	0.22035	4.9714	0.10258	4.9714	0.02206
	8.39023	0	8.39023	0	8.39023	0	8.39023	0	8.39023	0	8.36199	0	8.39023	0	8.39023	0		2.34095	0.21913	2.85058	0.15321	3.51778	0.1175	4.22592	0.24163	4.9762	0.55627	4.9762	0.22284	4.9762	0.10311	4.9762	0.02196
	8.388	0	8.388	0	8.388	0	8.388	0	8.388	0	8.35966	0	8.388	0	8.388	0		2.34201	0.21961	2.85215	0.15496	3.52017	0.118	4.22937	0.24485	4.981	0.56328	4.98098	0.22551	4.981	0.10362	4.981	0.02187
	8.38578	0	8.38578	0	8.38578	0	8.38578	0	8.38578	0	8.35733	0	8.38578	0	8.38578	0		2.34307	0.22013	2.85372	0.15663	3.52256	0.11862	4.23282	0.24806	4.9858	0.57031	4.98577	0.22826	4.9858	0.10407	4.9858	0.02183
	8.38355	0	8.38355	0	8.38355	0	8.38355	0	8.38355	0	8.355	0	8.38355	0	8.38355	0		2.34412	0.22067	2.85529	0.15812	3.52495	0.11952	4.23628	0.25128	4.9906	0.57736	4.99057	0.23105	4.9906	0.10447	4.9906	0.02183
	8.38133	0	8.38133	0	8.38133	0	8.38133	0	8.38133	0	8.35267	0	8.38133	0	8.38133	0		2.34518	0.22122	2.85686	0.15943	3.52735	0.12043	4.23974	0.2545	4.9954	0.58443	4.99538	0.23379	4.9954	0.10478	4.9954	0.02186
	8.3791	0	8.3791	0	8.3791	0	8.3791	0	8.3791	0	8.35035	0	8.3791	0	8.3791	0		2.34625	0.22176	2.85844	0.1606	3.52975	0.12106	4.24321	0.25771	5.0002	0.59154	5.0002	0.23643	5.0002	0.10503	5.0002	0.02188
	8.37688	0	8.37688	0	8.37688	0	8.37688	0	8.37688	0	8.34803	0	8.37688	0	8.37688	0		2.34731	0.22229	2.86001	0.16171	3.53216	0.12166	4.24669	0.26093	5.005	0.5987	5.00502	0.23912	5.005	0.10522	5.005	0.02189
	8.37466	0	8.37466	0	8.37466	0	8.37466	0	8.37466	0	8.3457	0	8.37466	0	8.37466	0		2.34837	0.22278	2.86159	0.16281	3.53456	0.12233	4.25017	0.26415	5.0099	0.60594	5.00986	0.24183	5.0099	0.10542	5.0099	0.02189
	8.37244	0	8.37244	0	8.37244	0	8.37244	0	8.37244	0	8.34338	0	8.37244	0	8.37244	0		2.34944	0.22326	2.86317	0.16396	3.53697	0.12286	4.25365	0.26736	5.0147	0.61329	5.0147	0.24459	5.0147	0.10566	5.0147	0.02189
	8.37022	0	8.37022	0	8.37022	0	8.37022	0	8.37022	0	8.34106	0	8.37022	0	8.37022	0		2.3505	0.22379	2.86475	0.16517	3.53939	0.12324	4.25715	0.27058	5.0196	0.62074	5.01956	0.24746	5.0196	0.10601	5.0196	0.02192
	8.368	0	8.368	0	8.368	0	8.368	0	8.368	0	8.33874	0	8.368	0	8.368	0		2.35157	0.22446	2.86634	0.16648	3.54181	0.12372	4.26064	0.2738	5.0244	0.6283	5.02442	0.25048	5.0244	0.10649	5.0244	0.02196
	8.36578	0	8.36578	0	8.36578	0	8.36578	0	8.36578	0	8.33643	0	8.36578	0	8.36578	0		2.35263	0.22529	2.86792	0.16788	3.54423	0.12437	4.26415	0.27702	5.0293	0.63593	5.0293	0.25361	5.0293	0.10709	5.0293	0.02202
	8.36357	0	8.36357	0	8.36357	0	8.36357	0	8.36357	0	8.33411	0	8.36357	0	8.36357	0		2.3537	0.22629	2.86951	0.16936	3.54665	0.12504	4.26766	0.28023	5.0342	0.64362	5.03418	0.25675	5.0342	0.10778	5.0342	0.02207
	8.36135	0	8.36135	0	8.36135	0	8.36135	0	8.36135	0	8.3318	0	8.36135	0	8.36135	0		2.35477	0.22738	2.8711	0.17088	3.54908	0.1257	4.27117	0.28345	5.0391	0.65134	5.03907	0.25993	5.0391	0.10851	5.0391	0.02214
	8.35914	0	8.35914	0	8.35914	0	8.35914	0	8.35914	0	8.32948	0	8.35914	0	8.35914	0		2.35584	0.2285	2.87269	0.1724	3.55151	0.12662	4.27469	0.28667	5.044	0.65908	5.04397	0.26322	5.044	0.10921	5.044	0.02223
	8.35693	0	8.35693	0	8.35693	0	8.35693	0	8.35693	0	8.32717	0	8.35693	0	8.35693	0		2.35691	0.22952	2.87428	0.17391	3.55394	0.12771	4.27822	0.28988	5.0489	0.66684	5.04888	0.26652	5.0489	0.10985	5.0489	0.02237
	8.35472	0	8.35472	0	8.35472	0	8.35472	0	8.35472	0	8.32486	0	8.35472	0	8.35472	0		2.35798	0.23037	2.87588	0.17541	3.55638	0.12865	4.28175	0.2931	5.0538	0.67462	5.05381	0.26982	5.0538	0.11037	5.0538	0.02255
	8.35251	0	8.35251	0	8.35251	0	8.35251	0	8.35251	0	8.32255	0	8.35251	0	8.35251	0		2.35906	0.23101	2.87747	0.17694	3.55882	0.12937	4.28529	0.29632	5.0587	0.68242	5.05874	0.27304	5.0587	0.11079	5.0587	0.0228
	8.3503	0	8.3503	0	8.3503	0	8.3503	0	8.3503	0	8.32024	0	8.3503	0	8.3503	0		2.36013	0.23146	2.87907	0.17852	3.56127	0.12995	4.28884	0.29953	5.0637	0.69024	5.06368	0.27615	5.0637	0.11111	5.0637	0.02312
	8.34809	0	8.34809	0	8.34809	0	8.34809	0	8.34809	0	8.31794	0	8.34809	0	8.34809	0		2.3612	0.23179	2.88067	0.18014	3.56371	0.13047	4.29239	0.30275	5.0686	0.69809	5.06863	0.27937	5.0686	0.11139	5.0686	0.02347
	8.34588	0	8.34588	0	8.34588	0	8.34588	0	8.34588	0	8.31563	0	8.34588	0	8.34588	0		2.36228	0.23209	2.88227	0.18179	3.56617	0.13101	4.29594	0.30597	5.0736	0.70599	5.07359	0.28269	5.0736	0.11167	5.0736	0.02385
	8.34368	0	8.34368	0	8.34368	0	8.34368	0	8.34368	0	8.31333	0	8.34368	0	8.34368	0		2.36336	0.23246	2.88387	0.18345	3.56862	0.13189	4.29951	0.30918	5.0786	0.71392	5.07855	0.28606	5.0786	0.11201	5.0786	0.02425
	8.34148	0	8.34148	0	8.34148	0	8.34148	0	8.34148	0	8.31102	0	8.34148	0	8.34148	0		2.36443	0.23295	2.88548	0.18508	3.57108	0.13324	4.30307	0.3124	5.0835	0.72191	5.08353	0.28956	5.0835	0.11246	5.0835	0.02466
	8.33927	0	8.33927	0	8.33927	0	8.33927	0	8.33927	0	8.30872	0	8.33927	0	8.33927	0		2.36551	0.23356	2.88708	0.18668	3.57354	0.13456	4.30665	0.31562	5.0885	0.72993	5.08852	0.29318	5.0885	0.11303	5.0885	0.02509
	8.33707	0	8.33707	0	8.33707	0	8.33707	0	8.33707	0	8.30642	0	8.33707	0	8.33707	0		2.36659	0.23428	2.88869	0.18825	3.576	0.13536	4.31023	0.31883	5.0935	0.73799	5.09352	0.29683	5.0935	0.1137	5.0935	0.02554
	8.33487	0	8.33487	0	8.33487	0	8.33487	0	8.33487	0	8.30412	0	8.33487	0	8.33487	0		2.36767	0.23505	2.8903	0.18978	3.57847	0.13596	4.31381	0.32205	5.0985	0.74607	5.09853	0.30044	5.0985	0.11444	5.0985	0.02602
	8.33267	0	8.33267	0	8.33267	0	8.33267	0	8.33267	0	8.30182	0	8.33267	0	8.33267	0		2.36875	0.2358	2.89192	0.1913	3.58094	0.1369	4.31741	0.32527	5.1035	0.75413	5.10355	0.30407	5.1035	0.11518	5.1035	0.02651
	8.33047	0	8.33047	0	8.33047	0	8.33047	0	8.33047	0	8.29953	0	8.33047	0	8.33047	0		2.36984	0.2365	2.89353	0.19285	3.58342	0.13803	4.321	0.32848	5.1086	0.76218	5.10858	0.30785	5.1086	0.11588	5.1086	0.02703
	8.32828	0	8.32828	0	8.32828	0	8.32828	0	8.32828	0	8.29723	0	8.32828	0	8.32828	0		2.37092	0.23713	2.89514	0.19448	3.58589	0.13896	4.32461	0.3317	5.1136	0.77019	5.11361	0.31164	5.1136	0.11648	5.1136	0.02761
	8.32608	0	8.32608	0	8.32608	0	8.32608	0	8.32608	0	8.29494	0	8.32608	0	8.32608	0		2.37201	0.23773	2.89676	0.19625	3.58838	0.13954	4.32822	0.33492	5.1187	0.77816	5.11866	0.31539	5.1187	0.11696	5.1187	0.02829
	8.32389	0	8.32389	0	8.32389	0	8.32389	0	8.32389	0	8.29264	0	8.32389	0	8.32389	0		2.37309	0.23834	2.89838	0.19815	3.59086	0.13993	4.33183	0.33814	5.1237	0.78608	5.12372	0.3191	5.1237	0.11731	5.1237	0.02903
	8.32169	0	8.32169	0	8.32169	0	8.32169	0	8.32169	0	8.29035	0	8.32169	0	8.32169	0		2.37418	0.23903	2.9	0.20016	3.59335	0.1405	4.33545	0.34135	5.1288	0.79398	5.12879	0.32284	5.1288	0.11759	5.1288	0.02981
	8.3195	0	8.3195	0	8.3195	0	8.3195	0	8.3195	0	8.28806	0	8.3195	0	8.3195	0		2.37527	0.2398	2.90163	0.20225	3.59584	0.14136	4.33908	0.34457	5.1339	0.80187	5.13387	0.32679	5.1339	0.11787	5.1339	0.0306
	8.31731	0	8.31731	0	8.31731	0	8.31731	0	8.31731	0	8.28577	0	8.31731	0	8.31731	0		2.37635	0.24065	2.90325	0.20437	3.59834	0.14247	4.34272	0.34779	5.139	0.80977	5.13895	0.33089	5.139	0.11824	5.139	0.03138
	8.31512	0	8.31512	0	8.31512	0	8.31512	0	8.31512	0	8.28349	0	8.31512	0	8.31512	0		2.37744	0.24151	2.90488	0.20646	3.60084	0.14376	4.34636	0.351	5.1441	0.81767	5.14405	0.33507	5.1441	0.11878	5.1441	0.03216
	8.31293	0	8.31293	0	8.31293	0	8.31293	0	8.31293	0	8.2812	0	8.31293	0	8.31293	0		2.37853	0.24232	2.9065	0.2085	3.60334	0.1449	4.35	0.35422	5.1492	0.82555	5.14916	0.33936	5.1492	0.11955	5.1492	0.03297
	8.31074	0	8.31074	0	8.31074	0	8.31074	0	8.31074	0	8.27891	0	8.31074	0	8.31074	0		2.37963	0.24305	2.90813	0.21047	3.60584	0.14557	4.35366	0.35744	5.1543	0.8334	5.15428	0.34376	5.1543	0.12053	5.1543	0.03382
	8.30855	0	8.30855	0	8.30855	0	8.30855	0	8.30855	0	8.27663	0	8.30855	0	8.30855	0		2.38072	0.24368	2.90977	0.21235	3.60835	0.14615	4.35731	0.36059	5.1594	0.84116	5.15941	0.34819	5.1594	0.12163	5.1594	0.0347
	8.30637	0	8.30637	0	8.30637	0	8.30637	0	8.30637	0	8.27435	0	8.30637	0	8.30637	0		2.38181	0.24423	2.9114	0.21418	3.61087	0.14717	4.36098	0.36374	5.1645	0.8488	5.16455	0.3526	5.1645	0.12274	5.1645	0.0356
	8.30419	0	8.30419	0	8.30419	0	8.30419	0	8.30419	0	8.27207	0	8.30419	0	8.30419	0		2.38291	0.24473	2.91304	0.21601	3.61338	0.14836	4.36465	0.367	5.1697	0.85631	5.16969	0.35709	5.1697	0.12374	5.1697	0.03654
	8.302	0	8.302	0	8.302	0	8.302	0	8.302	0	8.26979	0	8.302	0	8.302	0		2.384	0.24523	2.91467	0.21789	3.6159	0.14921	4.36833	0.37052	5.1749	0.86368	5.17485	0.36164	5.1749	0.12454	5.1749	0.03754
	8.29982	0	8.29982	0	8.29982	0	8.29982	0	8.29982	0	8.26751	0	8.29982	0	8.29982	0		2.3851	0.24575	2.91631	0.21985	3.61843	0.14993	4.37201	0.3744	5.18	0.87092	5.18002	0.36612	5.18	0.12512	5.18	0.0386
	8.29764	0	8.29764	0	8.29764	0	8.29764	0	8.29764	0	8.26523	0	8.29764	0	8.29764	0		2.3862	0.24631	2.91795	0.22188	3.62095	0.15085	4.3757	0.37869	5.1852	0.87803	5.1852	0.37065	5.1852	0.12552	5.1852	0.03971
	8.29546	0	8.29546	0	8.29546	0	8.29546	0	8.29546	0	8.26295	0	8.29546	0	8.29546	0		2.38729	0.24691	2.9196	0.22398	3.62348	0.15184	4.3794	0.38344	5.1904	0.88503	5.19039	0.37517	5.1904	0.12581	5.1904	0.04089
	8.29328	0	8.29328	0	8.29328	0	8.29328	0	8.29328	0	8.26068	0	8.29328	0	8.29328	0		2.38839	0.24755	2.92124	0.2261	3.62602	0.15276	4.3831	0.38862	5.1956	0.89194	5.1956	0.37981	5.1956	0.12613	5.1956	0.04214
	8.2911	0	8.2911	0	8.2911	0	8.2911	0	8.2911	0	8.2584	0	8.2911	0	8.2911	0		2.38949	0.24822	2.92289	0.22821	3.62855	0.1537	4.38681	0.3941	5.2008	0.89873	5.20081	0.38477	5.2008	0.12659	5.2008	0.0434
	8.28893	0	8.28893	0	8.28893	0	8.28893	0	8.28893	0	8.25613	0	8.28893	0	8.28893	0		2.3906	0.2489	2.92454	0.23025	3.6311	0.15465	4.39052	0.39984	5.206	0.90539	5.20603	0.38997	5.206	0.12724	5.206	0.04464
	8.28675	0	8.28675	0	8.28675	0	8.28675	0	8.28675	0	8.25386	0	8.28675	0	8.28675	0		2.3917	0.24961	2.92619	0.23222	3.63364	0.15569	4.39424	0.40577	5.2113	0.91188	5.21126	0.39522	5.2113	0.12809	5.2113	0.04585
	8.28458	0	8.28458	0	8.28458	0	8.28458	0	8.28458	0	8.25159	0	8.28458	0	8.28458	0		2.3928	0.25037	2.92784	0.23411	3.63619	0.15696	4.39797	0.41184	5.2165	0.91818	5.2165	0.40044	5.2165	0.12911	5.2165	0.04703
	8.2824	0	8.2824	0	8.2824	0	8.2824	0	8.2824	0	8.24932	0	8.2824	0	8.2824	0		2.39391	0.2512	2.92949	0.23595	3.63874	0.15838	4.4017	0.41799	5.2218	0.92423	5.22176	0.40577	5.2218	0.13022	5.2218	0.04819
	8.28023	0	8.28023	0	8.28023	0	8.28023	0	8.28023	0	8.24705	0	8.28023	0	8.28023	0		2.39501	0.25213	2.93115	0.23777	3.64129	0.15958	4.40544	0.42415	5.227	0.93004	5.22702	0.41127	5.227	0.13136	5.227	0.04933
	8.27806	0	8.27806	0	8.27806	0	8.27806	0	8.27806	0	8.24479	0	8.27806	0	8.27806	0		2.39612	0.25316	2.93281	0.23963	3.64385	0.16039	4.40919	0.43033	5.2323	0.93559	5.23229	0.41672	5.2323	0.13252	5.2323	0.05046
	8.27589	0	8.27589	0	8.27589	0	8.27589	0	8.27589	0	8.24252	0	8.27589	0	8.27589	0		2.39723	0.25427	2.93447	0.24156	3.64642	0.1612	4.41294	0.43657	5.2376	0.94089	5.23758	0.4223	5.2376	0.13369	5.2376	0.0516
	8.27372	0	8.27372	0	8.27372	0	8.27372	0	8.27372	0	8.24026	0	8.27372	0	8.27372	0		2.39834	0.25541	2.93613	0.24357	3.64898	0.16244	4.4167	0.4429	5.2429	0.94594	5.24288	0.42813	5.2429	0.13489	5.2429	0.05276
	8.27156	0	8.27156	0	8.27156	0	8.27156	0	8.27156	0	8.23799	0	8.27156	0	8.27156	0		2.39945	0.25648	2.93779	0.24566	3.65155	0.16384	4.42046	0.44932	5.2482	0.95072	5.24818	0.43398	5.2482	0.13611	5.2482	0.05393
	8.26939	0	8.26939	0	8.26939	0	8.26939	0	8.26939	0	8.23573	0	8.26939	0	8.26939	0		2.40056	0.25747	2.93946	0.2478	3.65413	0.16498	4.42424	0.45584	5.2535	0.95523	5.2535	0.43971	5.2535	0.13731	5.2535	0.05512
	8.26723	0	8.26723	0	8.26723	0	8.26723	0	8.26723	0	8.23347	0	8.26723	0	8.26723	0		2.40167	0.25835	2.94113	0.24994	3.6567	0.16608	4.42801	0.46251	5.2588	0.95946	5.25883	0.44547	5.2588	0.13843	5.2588	0.05631
	8.26506	0	8.26506	0	8.26506	0	8.26506	0	8.26506	0	8.23121	0	8.26506	0	8.26506	0		2.40278	0.25916	2.94279	0.252	3.65928	0.16744	4.4318	0.46932	5.2642	0.96338	5.26417	0.4513	5.2642	0.13942	5.2642	0.05754
	8.2629	0	8.2629	0	8.2629	0	8.2629	0	8.2629	0	8.22895	0	8.2629	0	8.2629	0		2.4039	0.25992	2.94447	0.25395	3.66187	0.16878	4.43559	0.47596	5.2695	0.96701	5.26952	0.45704	5.2695	0.14029	5.2695	0.05877
	8.26074	0	8.26074	0	8.26074	0	8.26074	0	8.26074	0	8.2267	0	8.26074	0	8.26074	0		2.40501	0.26068	2.94614	0.25576	3.66446	0.17	4.43939	0.48258	5.2749	0.97033	5.27488	0.46286	5.2749	0.14109	5.2749	0.05996
	8.25858	0	8.25858	0	8.25858	0	8.25858	0	8.25858	0	8.22444	0	8.25858	0	8.25858	0		2.40613	0.26145	2.94781	0.25743	3.66705	0.17131	4.44319	0.48932	5.2802	0.97337	5.28025	0.46888	5.2802	0.14192	5.2802	0.06107
	8.25642	0	8.25642	0	8.25642	0	8.25642	0	8.25642	0	8.22219	0	8.25642	0	8.25642	0		2.40724	0.26223	2.94949	0.25893	3.66964	0.17252	4.447	0.49627	5.2856	0.97611	5.28563	0.475	5.2856	0.14286	5.2856	0.06211
	8.25426	0	8.25426	0	8.25426	0	8.25426	0	8.25426	0	8.21994	0	8.25426	0	8.25426	0		2.40836	0.26304	2.95117	0.26028	3.67224	0.17352	4.45082	0.50348	5.291	0.97854	5.29102	0.48117	5.291	0.144	5.291	0.06309
	8.2521	0	8.2521	0	8.2521	0	8.2521	0	8.2521	0	8.21768	0	8.2521	0	8.2521	0		2.40948	0.26392	2.95285	0.26152	3.67484	0.17443	4.45464	0.51101	5.2964	0.98066	5.29643	0.4874	5.2964	0.14537	5.2964	0.06402
	8.24995	0	8.24995	0	8.24995	0	8.24995	0	8.24995	0	8.21543	0	8.24995	0	8.24995	0		2.4106	0.26486	2.95453	0.2627	3.67745	0.17548	4.45847	0.51892	5.3018	0.98247	5.30184	0.49375	5.3018	0.14693	5.3018	0.06489
	8.24779	0	8.24779	0	8.24779	0	8.24779	0	8.24779	0	8.21318	0	8.24779	0	8.24779	0		2.41172	0.26581	2.95622	0.26388	3.68006	0.17684	4.46231	0.5271	5.3073	0.98394	5.30727	0.50013	5.3073	0.14857	5.3073	0.06573
	8.24564	0	8.24564	0	8.24564	0	8.24564	0	8.24564	0	8.21094	0	8.24564	0	8.24564	0		2.41285	0.26677	2.9579	0.26514	3.68267	0.17835	4.46615	0.5352	5.3127	0.9851	5.31271	0.50648	5.3127	0.15017	5.3127	0.06647
	8.24349	0	8.24349	0	8.24349	0	8.24349	0	8.24349	0	8.20869	0	8.24349	0	8.24349	0		2.41397	0.26771	2.95959	0.26653	3.68529	0.17972	4.47	0.54337	5.3182	0.98594	5.31816	0.51292	5.3182	0.15156	5.3182	0.06709
	8.24134	0	8.24134	0	8.24134	0	8.24134	0	8.24134	0	8.20644	0	8.24134	0	8.24134	0		2.41509	0.26867	2.96128	0.26807	3.68791	0.18091	4.47386	0.55162	5.3236	0.98647	5.32362	0.51915	5.3236	0.15261	5.3236	0.06761
	8.23919	0	8.23919	0	8.23919	0	8.23919	0	8.23919	0	8.2042	0	8.23919	0	8.23919	0		2.41622	0.26965	2.96297	0.26981	3.69054	0.18207	4.47772	0.5599	5.3291	0.98671	5.32909	0.52498	5.3291	0.1533	5.3291	0.06808
	8.23704	0	8.23704	0	8.23704	0	8.23704	0	8.23704	0	8.20196	0	8.23704	0	8.23704	0		2.41734	0.27062	2.96467	0.27175	3.69317	0.18332	4.48159	0.56823	5.3346	0.98666	5.33457	0.53086	5.3346	0.15372	5.3346	0.06849
	8.23489	0	8.23489	0	8.23489	0	8.23489	0	8.23489	0	8.19972	0	8.23489	0	8.23489	0		2.41847	0.27155	2.96636	0.27384	3.6958	0.18469	4.48547	0.5766	5.3401	0.98632	5.34007	0.53707	5.3401	0.15406	5.3401	0.06883
	8.23274	0	8.23274	0	8.23274	0	8.23274	0	8.23274	0	8.19748	0	8.23274	0	8.23274	0		2.4196	0.27243	2.96806	0.27601	3.69843	0.18606	4.48935	0.58501	5.3456	0.98569	5.34557	0.54354	5.3456	0.1546	5.3456	0.06911
	8.2306	0	8.2306	0	8.2306	0	8.2306	0	8.2306	0	8.19524	0	8.2306	0	8.2306	0		2.42073	0.27325	2.96976	0.27817	3.70107	0.1875	4.49324	0.59347	5.3511	0.9848	5.35109	0.55024	5.3511	0.15553	5.3511	0.06933
	8.22845	0	8.22845	0	8.22845	0	8.22845	0	8.22845	0	8.193	0	8.22845	0	8.22845	0		2.42186	0.27404	2.97146	0.28025	3.70372	0.18902	4.49714	0.60199	5.3566	0.98365	5.35662	0.55714	5.3566	0.15698	5.3566	0.06947
	8.22631	0	8.22631	0	8.22631	0	8.22631	0	8.22631	0	8.19076	0	8.22631	0	8.22631	0		2.42299	0.27484	2.97317	0.28217	3.70636	0.19039	4.50105	0.6106	5.3622	0.98225	5.36216	0.5641	5.3622	0.1589	5.3622	0.06951
	8.22417	0	8.22417	0	8.22417	0	8.22417	0	8.22417	0	8.18853	0	8.22417	0	8.22417	0		2.42413	0.27564	2.97487	0.28391	3.70902	0.19167	4.50496	0.61928	5.3677	0.9806	5.36771	0.57078	5.3677	0.1611	5.3677	0.06947
	8.22202	0	8.22202	0	8.22202	0	8.22202	0	8.22202	0	8.18629	0	8.22202	0	8.22202	0		2.42526	0.27642	2.97658	0.28546	3.71167	0.19316	4.50887	0.628	5.3733	0.97872	5.37327	0.57717	5.3733	0.16333	5.3733	0.06937
	8.21988	0	8.21988	0	8.21988	0	8.21988	0	8.21988	0	8.18406	0	8.21988	0	8.21988	0		2.42639	0.27717	2.97829	0.28687	3.71433	0.19485	4.5128	0.63675	5.3788	0.97658	5.37884	0.58364	5.3788	0.16537	5.3788	0.06925
	8.21774	0	8.21774	0	8.21774	0	8.21774	0	8.21774	0	8.18183	0	8.21774	0	8.21774	0		2.42753	0.27787	2.98	0.28823	3.71699	0.19651	4.51673	0.64549	5.3844	0.97419	5.38443	0.59023	5.3844	0.16705	5.3844	0.06914
	8.21561	0	8.21561	0	8.21561	0	8.21561	0	8.21561	0	8.17959	0	8.21561	0	8.21561	0		2.42867	0.27854	2.98172	0.28964	3.71966	0.19793	4.52067	0.65419	5.39	0.97152	5.39002	0.59669	5.39	0.1683	5.39	0.06904
	8.21347	0	8.21347	0	8.21347	0	8.21347	0	8.21347	0	8.17737	0	8.21347	0	8.21347	0		2.42981	0.27921	2.98343	0.29119	3.72233	0.1992	4.52461	0.66284	5.3956	0.96855	5.39563	0.60283	5.3956	0.16915	5.3956	0.0689
	8.21133	0	8.21133	0	8.21133	0	8.21133	0	8.21133	0	8.17514	0	8.21133	0	8.21133	0		2.43094	0.27986	2.98515	0.29292	3.725	0.20065	4.52856	0.67148	5.4013	0.96526	5.40125	0.60881	5.4013	0.16975	5.4013	0.06861
	8.2092	0	8.2092	0	8.2092	0	8.2092	0	8.2092	0	8.17291	0	8.2092	0	8.2092	0		2.43208	0.28052	2.98687	0.29479	3.72768	0.20241	4.53252	0.6801	5.4069	0.96164	5.40689	0.61514	5.4069	0.17031	5.4069	0.06817
	8.20707	0	8.20707	0	8.20707	0	8.20707	0	8.20707	0	8.17068	0	8.20707	0	8.20707	0		2.43323	0.28121	2.98859	0.2968	3.73036	0.20417	4.53649	0.68867	5.4125	0.9577	5.41253	0.62186	5.4125	0.17104	5.4125	0.0677
	8.20493	0	8.20493	0	8.20493	0	8.20493	0	8.20493	0	8.16846	0	8.20493	0	8.20493	0		2.43437	0.28203	2.99031	0.29891	3.73305	0.20568	4.54046	0.69716	5.4182	0.95348	5.41819	0.62872	5.4182	0.17213	5.4182	0.06723
	8.2028	0	8.2028	0	8.2028	0	8.2028	0	8.2028	0	8.16624	0	8.2028	0	8.2028	0		2.43551	0.28299	2.99204	0.30107	3.73574	0.20707	4.54444	0.70557	5.4239	0.94903	5.42385	0.63572	5.4239	0.17363	5.4239	0.06664
	8.20067	0	8.20067	0	8.20067	0	8.20067	0	8.20067	0	8.16401	0	8.20067	0	8.20067	0		2.43666	0.2841	2.99377	0.30321	3.73843	0.20854	4.54842	0.71387	5.4295	0.94439	5.42953	0.64281	5.4295	0.17544	5.4295	0.06589
	8.19854	0	8.19854	0	8.19854	0	8.19854	0	8.19854	0	8.16179	0	8.19854	0	8.19854	0		2.4378	0.28532	2.9955	0.3053	3.74113	0.21008	4.55242	0.72204	5.4352	0.93957	5.43522	0.6496	5.4352	0.17735	5.4352	0.06497
	8.19642	0	8.19642	0	8.19642	0	8.19642	0	8.19642	0	8.15957	0	8.19642	0	8.19642	0		2.43895	0.28657	2.99723	0.3073	3.74383	0.21161	4.55642	0.73008	5.4409	0.93454	5.44093	0.65574	5.4409	0.17911	5.4409	0.06391
	8.19429	0	8.19429	0	8.19429	0	8.19429	0	8.19429	0	8.15735	0	8.19429	0	8.19429	0		2.4401	0.2878	2.99896	0.30923	3.74653	0.21313	4.56043	0.73798	5.4466	0.92926	5.44664	0.66164	5.4466	0.18057	5.4466	0.06272
	8.19216	0	8.19216	0	8.19216	0	8.19216	0	8.19216	0	8.15514	0	8.19216	0	8.19216	0		2.44124	0.28899	3.0007	0.31112	3.74924	0.21475	4.56444	0.74572	5.4524	0.92366	5.45237	0.66783	5.4524	0.18175	5.4524	0.06142
	8.19004	0	8.19004	0	8.19004	0	8.19004	0	8.19004	0	8.15292	0	8.19004	0	8.19004	0		2.44239	0.29014	3.00243	0.31304	3.75196	0.21649	4.56846	0.75328	5.4581	0.91773	5.45811	0.67419	5.4581	0.18282	5.4581	0.06009
	8.18791	0	8.18791	0	8.18791	0	8.18791	0	8.18791	0	8.15071	0	8.18791	0	8.18791	0		2.44355	0.29125	3.00417	0.31499	3.75467	0.21826	4.57249	0.76063	5.4639	0.91147	5.46386	0.68071	5.4639	0.18404	5.4639	0.0588
	8.18579	0	8.18579	0	8.18579	0	8.18579	0	8.18579	0	8.14849	0	8.18579	0	8.18579	0		2.4447	0.29231	3.00592	0.31697	3.75739	0.21998	4.57653	0.76777	5.4696	0.90496	5.46962	0.68749	5.4696	0.18566	5.4696	0.05756
	8.18367	0	8.18367	0	8.18367	0	8.18367	0	8.18367	0	8.14628	0	8.18367	0	8.18367	0		2.44585	0.29332	3.00766	0.31896	3.76012	0.22166	4.58057	0.77467	5.4754	0.89827	5.4754	0.69438	5.4754	0.18777	5.4754	0.05633
	8.18155	0	8.18155	0	8.18155	0	8.18155	0	8.18155	0	8.14407	0	8.18155	0	8.18155	0		2.44701	0.29434	3.0094	0.321	3.76285	0.22339	4.58462	0.78132	5.4812	0.89147	5.48119	0.70106	5.4812	0.19027	5.4812	0.05505
	8.17943	0	8.17943	0	8.17943	0	8.17943	0	8.17943	0	8.14186	0	8.17943	0	8.17943	0		2.44816	0.29539	3.01115	0.32315	3.76558	0.22528	4.58868	0.7877	5.487	0.88456	5.48699	0.7074	5.487	0.19295	5.487	0.05371
	8.17731	0	8.17731	0	8.17731	0	8.17731	0	8.17731	0	8.13965	0	8.17731	0	8.17731	0		2.44932	0.29647	3.0129	0.32543	3.76832	0.22714	4.59274	0.7938	5.4928	0.87752	5.4928	0.71353	5.4928	0.19555	5.4928	0.0523
	8.1752	0	8.1752	0	8.1752	0	8.1752	0	8.1752	0	8.13744	0	8.1752	0	8.1752	0		2.45047	0.29757	3.01465	0.32782	3.77106	0.229	4.59681	0.79958	5.4986	0.87031	5.49863	0.71939	5.4986	0.19792	5.4986	0.0509
	8.17308	0	8.17308	0	8.17308	0	8.17308	0	8.17308	0	8.13523	0	8.17308	0	8.17308	0		2.45163	0.29867	3.01641	0.33032	3.7738	0.23107	4.60089	0.80501	5.5045	0.86285	5.50446	0.72513	5.5045	0.2	5.5045	0.0496
	8.17097	0	8.17097	0	8.17097	0	8.17097	0	8.17097	0	8.13303	0	8.17097	0	8.17097	0		2.45279	0.29975	3.01816	0.33292	3.77655	0.23314	4.60498	0.81009	5.5103	0.85514	5.51031	0.73106	5.5103	0.20187	5.5103	0.04835
	8.16885	0	8.16885	0	8.16885	0	8.16885	0	8.16885	0	8.13082	0	8.16885	0	8.16885	0		2.45395	0.30079	3.01992	0.33557	3.7793	0.2349	4.60907	0.81482	5.5162	0.8472	5.51617	0.73708	5.5162	0.20368	5.5162	0.04707
	8.16674	0	8.16674	0	8.16674	0	8.16674	0	8.16674	0	8.12862	0	8.16674	0	8.16674	0		2.45512	0.30181	3.02168	0.33825	3.78206	0.23649	4.61317	0.81919	5.522	0.83906	5.52205	0.74293	5.522	0.20555	5.522	0.04578
	8.16463	0	8.16463	0	8.16463	0	8.16463	0	8.16463	0	8.12642	0	8.16463	0	8.16463	0		2.45628	0.30283	3.02344	0.34095	3.78482	0.2384	4.61728	0.8232	5.5279	0.83077	5.52794	0.74852	5.5279	0.20752	5.5279	0.04457
	8.16252	0	8.16252	0	8.16252	0	8.16252	0	8.16252	0	8.12422	0	8.16252	0	8.16252	0		2.45744	0.30386	3.02521	0.34363	3.78759	0.24066	4.62139	0.82686	5.5338	0.82236	5.53384	0.75397	5.5338	0.20954	5.5338	0.04337
	8.16041	0	8.16041	0	8.16041	0	8.16041	0	8.16041	0	8.12202	0	8.16041	0	8.16041	0		2.45861	0.3049	3.02697	0.34625	3.79035	0.2427	4.62552	0.83013	5.5397	0.81383	5.53975	0.75931	5.5397	0.21153	5.5397	0.04208
	8.1583	0	8.1583	0	8.1583	0	8.1583	0	8.1583	0	8.11982	0	8.1583	0	8.1583	0		2.45977	0.30593	3.02874	0.34881	3.79313	0.24435	4.62965	0.83301	5.5457	0.80515	5.54567	0.76444	5.5457	0.21341	5.5457	0.04073
	8.15619	0	8.15619	0	8.15619	0	8.15619	0	8.15619	0	8.11762	0	8.15619	0	8.15619	0		2.46094	0.30695	3.03051	0.35134	3.7959	0.24611	4.63378	0.83548	5.5516	0.79629	5.55161	0.76927	5.5516	0.21519	5.5516	0.03942
	8.15409	0	8.15409	0	8.15409	0	8.15409	0	8.15409	0	8.11543	0	8.15409	0	8.15409	0		2.46211	0.30796	3.03228	0.35384	3.79868	0.24815	4.63793	0.8375	5.5576	0.78726	5.55756	0.77392	5.5576	0.21699	5.5576	0.03822
	8.15198	0	8.15198	0	8.15198	0	8.15198	0	8.15198	0	8.11323	0	8.15198	0	8.15198	0		2.46328	0.30895	3.03406	0.35631	3.80147	0.25029	4.64208	0.83906	5.5635	0.77807	5.56352	0.77872	5.5635	0.219	5.5635	0.0371
	8.14988	0	8.14988	0	8.14988	0	8.14988	0	8.14988	0	8.11104	0	8.14988	0	8.14988	0		2.46445	0.30995	3.03583	0.35877	3.80426	0.2524	4.64624	0.84015	5.5695	0.76879	5.5695	0.78359	5.5695	0.22139	5.5695	0.03594
	8.14777	0	8.14777	0	8.14777	0	8.14777	0	8.14777	0	8.10885	0	8.14777	0	8.14777	0		2.46562	0.31097	3.03761	0.36123	3.80705	0.25436	4.65041	0.84078	5.5755	0.7595	5.57549	0.78821	5.5755	0.22428	5.5755	0.03467
	8.14567	0	8.14567	0	8.14567	0	8.14567	0	8.14567	0	8.10666	0	8.14567	0	8.14567	0		2.4668	0.312	3.03939	0.36372	3.80985	0.25629	4.65458	0.84096	5.5815	0.7503	5.58149	0.79263	5.5815	0.22768	5.5815	0.03337
	8.14357	0	8.14357	0	8.14357	0	8.14357	0	8.14357	0	8.10447	0	8.14357	0	8.14357	0		2.46797	0.31306	3.04118	0.36628	3.81265	0.25841	4.65876	0.84068	5.5875	0.74121	5.5875	0.79683	5.5875	0.23144	5.5875	0.03212
	8.14147	0	8.14147	0	8.14147	0	8.14147	0	8.14147	0	8.10228	0	8.14147	0	8.14147	0		2.46914	0.31415	3.04296	0.36898	3.81546	0.26065	4.66295	0.83995	5.5935	0.73225	5.59353	0.80062	5.5935	0.2353	5.5935	0.03088
	8.13937	0	8.13937	0	8.13937	0	8.13937	0	8.13937	0	8.10009	0	8.13937	0	8.13937	0		2.47032	0.31531	3.04475	0.37183	3.81827	0.26282	4.66715	0.83875	5.5996	0.72335	5.59957	0.80385	5.5996	0.23901	5.5996	0.02954
	8.13728	0	8.13728	0	8.13728	0	8.13728	0	8.13728	0	8.0979	0	8.13728	0	8.13728	0		2.4715	0.31654	3.04654	0.37484	3.82108	0.26484	4.67135	0.83707	5.6056	0.71443	5.60563	0.8067	5.6056	0.24233	5.6056	0.02816
	8.13518	0	8.13518	0	8.13518	0	8.13518	0	8.13518	0	8.09572	0	8.13518	0	8.13518	0		2.47268	0.31784	3.04833	0.37795	3.8239	0.26685	4.67557	0.83492	5.6117	0.70539	5.61169	0.80937	5.6117	0.24517	5.6117	0.02691
	8.13309	0	8.13309	0	8.13309	0	8.13309	0	8.13309	0	8.09353	0	8.13309	0	8.13309	0		2.47386	0.31918	3.05012	0.38114	3.82672	0.26906	4.67979	0.83233	5.6178	0.69616	5.61777	0.8117	5.6178	0.24761	5.6178	0.02588
	8.13099	0	8.13099	0	8.13099	0	8.13099	0	8.13099	0	8.09135	0	8.13099	0	8.13099	0		2.47504	0.32054	3.05192	0.38432	3.82955	0.27147	4.68401	0.82932	5.6239	0.68672	5.62387	0.81371	5.6239	0.24988	5.6239	0.02499
	8.1289	0	8.1289	0	8.1289	0	8.1289	0	8.1289	0	8.08917	0	8.1289	0	8.1289	0		2.47622	0.3219	3.05371	0.38741	3.83238	0.27394	4.68825	0.82589	5.63	0.67716	5.62997	0.81558	5.63	0.25231	5.63	0.02408
	8.12681	0	8.12681	0	8.12681	0	8.12681	0	8.12681	0	8.08699	0	8.12681	0	8.12681	0		2.4774	0.32329	3.05551	0.39036	3.83521	0.27637	4.69249	0.82205	5.6361	0.66758	5.63609	0.81735	5.6361	0.25521	5.6361	0.02311
	8.12472	0	8.12472	0	8.12472	0	8.12472	0	8.12472	0	8.08481	0	8.12472	0	8.12472	0		2.47859	0.32472	3.05731	0.39317	3.83805	0.27881	4.69674	0.81779	5.6422	0.65814	5.64222	0.81898	5.6422	0.25878	5.6422	0.02223
	8.12263	0	8.12263	0	8.12263	0	8.12263	0	8.12263	0	8.08263	0	8.12263	0	8.12263	0		2.47977	0.3262	3.05912	0.39588	3.84089	0.28128	4.701	0.81311	5.6484	0.64896	5.64837	0.82038	5.6484	0.26303	5.6484	0.02152
	8.12054	0	8.12054	0	8.12054	0	8.12054	0	8.12054	0	8.08045	0	8.12054	0	8.12054	0		2.48096	0.32769	3.06092	0.3985	3.84374	0.28365	4.70527	0.80802	5.6545	0.64009	5.65453	0.82143	5.6545	0.26781	5.6545	0.02099
	8.11845	0	8.11845	0	8.11845	0	8.11845	0	8.11845	0	8.07828	0	8.11845	0	8.11845	0		2.48215	0.3292	3.06273	0.40111	3.84659	0.28599	4.70954	0.80254	5.6607	0.63149	5.6607	0.82193	5.6607	0.27287	5.6607	0.02059
	8.11636	0	8.11636	0	8.11636	0	8.11636	0	8.11636	0	8.0761	0	8.11636	0	8.11636	0		2.48334	0.33073	3.06454	0.40379	3.84945	0.28841	4.71382	0.7967	5.6669	0.62309	5.66689	0.82184	5.6669	0.27794	5.6669	0.02029
	8.11428	0	8.11428	0	8.11428	0	8.11428	0	8.11428	0	8.07393	0	8.11428	0	8.11428	0		2.48453	0.33232	3.06635	0.40658	3.85231	0.29073	4.71811	0.79051	5.6731	0.61476	5.67309	0.82146	5.6731	0.28284	5.6731	0.02008
	8.11219	0	8.11219	0	8.11219	0	8.11219	0	8.11219	0	8.07176	0	8.11219	0	8.11219	0		2.48572	0.33397	3.06817	0.40952	3.85517	0.29297	4.72241	0.78398	5.6793	0.6064	5.6793	0.82081	5.6793	0.28746	5.6793	0.01991
	8.11011	0	8.11011	0	8.11011	0	8.11011	0	8.11011	0	8.06959	0	8.11011	0	8.11011	0		2.48691	0.33566	3.06998	0.41257	3.85804	0.29536	4.72671	0.77711	5.6855	0.59791	5.68553	0.81976	5.6855	0.29179	5.6855	0.01971
	8.10803	0	8.10803	0	8.10803	0	8.10803	0	8.10803	0	8.06742	0	8.10803	0	8.10803	0		2.4881	0.33739	3.0718	0.41571	3.86091	0.29795	4.73103	0.76992	5.6918	0.58924	5.69177	0.81832	5.6918	0.2959	5.6918	0.01934
	8.10595	0	8.10595	0	8.10595	0	8.10595	0	8.10595	0	8.06525	0	8.10595	0	8.10595	0		2.4893	0.33912	3.07362	0.41886	3.86379	0.30054	4.73535	0.76243	5.698	0.58042	5.69803	0.81639	5.698	0.29994	5.698	0.01875
	8.10387	0	8.10387	0	8.10387	0	8.10387	0	8.10387	0	8.06308	0	8.10387	0	8.10387	0		2.49049	0.34084	3.07545	0.42203	3.86667	0.30309	4.73967	0.75464	5.7043	0.57152	5.70429	0.81399	5.7043	0.30407	5.7043	0.01817
	8.10179	0	8.10179	0	8.10179	0	8.10179	0	8.10179	0	8.06091	0	8.10179	0	8.10179	0		2.49169	0.34253	3.07727	0.4252	3.86956	0.30579	4.74401	0.74661	5.7106	0.56269	5.71058	0.81114	5.7106	0.30845	5.7106	0.01776
	8.09971	0	8.09971	0	8.09971	0	8.09971	0	8.09971	0	8.05875	0	8.09971	0	8.09971	0		2.49289	0.34419	3.0791	0.42839	3.87245	0.30856	4.74836	0.73838	5.7169	0.55409	5.71687	0.8079	5.7169	0.31322	5.7169	0.01745
	8.09763	0	8.09763	0	8.09763	0	8.09763	0	8.09763	0	8.05658	0	8.09763	0	8.09763	0		2.49409	0.34577	3.08093	0.43155	3.87534	0.31132	4.75271	0.72995	5.7232	0.54589	5.72318	0.80444	5.7232	0.31839	5.7232	0.01713
	8.09556	0	8.09556	0	8.09556	0	8.09556	0	8.09556	0	8.05442	0	8.09556	0	8.09556	0		2.49529	0.34725	3.08276	0.43465	3.87824	0.31416	4.75707	0.72134	5.7295	0.53815	5.72951	0.80077	5.7295	0.32385	5.7295	0.01681
	8.09348	0	8.09348	0	8.09348	0	8.09348	0	8.09348	0	8.05226	0	8.09348	0	8.09348	0		2.49649	0.34864	3.08459	0.43768	3.88114	0.31696	4.76144	0.71257	5.7358	0.53084	5.73585	0.79684	5.7358	0.32942	5.7358	0.01652
	8.09141	0	8.09141	0	8.09141	0	8.09141	0	8.09141	0	8.0501	0	8.09141	0	8.09141	0		2.49769	0.35	3.08643	0.44067	3.88405	0.31964	4.76581	0.70365	5.7422	0.52381	5.7422	0.79295	5.7422	0.33499	5.7422	0.01627
	8.08933	0	8.08933	0	8.08933	0	8.08933	0	8.08933	0	8.04794	0	8.08933	0	8.08933	0		2.49889	0.35138	3.08827	0.44366	3.88696	0.32241	4.7702	0.69458	5.7486	0.51694	5.74856	0.78942	5.7486	0.34057	5.7486	0.01607
	8.08726	0	8.08726	0	8.08726	0	8.08726	0	8.08726	0	8.04578	0	8.08726	0	8.08726	0		2.5001	0.35283	3.09011	0.44663	3.88988	0.32542	4.77459	0.68536	5.7549	0.51016	5.75494	0.78609	5.7549	0.34628	5.7549	0.01595
	8.08519	0	8.08519	0	8.08519	0	8.08519	0	8.08519	0	8.04362	0	8.08519	0	8.08519	0		2.5013	0.35436	3.09195	0.44956	3.8928	0.32844	4.77899	0.67601	5.7613	0.50351	5.76134	0.78287	5.7613	0.35232	5.7613	0.01599
	8.08312	0	8.08312	0	8.08312	0	8.08312	0	8.08312	0	8.04147	0	8.08312	0	8.08312	0		2.50251	0.35599	3.0938	0.45246	3.89572	0.3312	4.7834	0.66658	5.7677	0.49708	5.76775	0.77977	5.7677	0.35882	5.7677	0.01613
	8.08105	0	8.08105	0	8.08105	0	8.08105	0	8.08105	0	8.03931	0	8.08105	0	8.08105	0		2.50372	0.35773	3.09564	0.45536	3.89865	0.33398	4.78782	0.65709	5.7742	0.49094	5.77417	0.77674	5.7742	0.3657	5.7742	0.01614
	8.07899	0	8.07899	0	8.07899	0	8.07899	0	8.07899	0	8.03716	0	8.07899	0	8.07899	0		2.50493	0.35958	3.09749	0.45833	3.90158	0.33713	4.79224	0.64756	5.7806	0.48505	5.78061	0.7736	5.7806	0.37268	5.7806	0.01596
	8.07692	0	8.07692	0	8.07692	0	8.07692	0	8.07692	0	8.03501	0	8.07692	0	8.07692	0		2.50614	0.36152	3.09934	0.46142	3.90452	0.34041	4.79667	0.63802	5.7871	0.47919	5.78706	0.76993	5.7871	0.37938	5.7871	0.0157
	8.07485	0	8.07485	0	8.07485	0	8.07485	0	8.07485	0	8.03285	0	8.07485	0	8.07485	0		2.50735	0.36351	3.1012	0.46466	3.90746	0.34352	4.80111	0.62846	5.7935	0.47304	5.79352	0.76581	5.7935	0.38555	5.7935	0.01547
	8.07279	0	8.07279	0	8.07279	0	8.07279	0	8.07279	0	8.0307	0	8.07279	0	8.07279	0		2.50857	0.36552	3.10305	0.46802	3.91041	0.34657	4.80556	0.6189	5.8	0.46636	5.8	0.76154	5.8	0.3912	5.8	0.01532
	8.07073	0	8.07073	0	8.07073	0	8.07073	0	8.07073	0	8.02855	0	8.07073	0	8.07073	0		2.50978	0.36752	3.10491	0.47149	3.91336	0.34983	4.81002	0.60933	5.8065	0.45908	5.8065	0.75665	5.8065	0.39664	5.8065	0.01525
	8.06866	0	8.06866	0	8.06866	0	8.06866	0	8.06866	0	8.02641	0	8.06866	0	8.06866	0		2.51099	0.3695	3.10677	0.47502	3.91632	0.35318	4.81449	0.59976	5.813	0.45138	5.81301	0.75085	5.813	0.40235	5.813	0.01515
	8.0666	0	8.0666	0	8.0666	0	8.0666	0	8.0666	0	8.02426	0	8.0666	0	8.0666	0		2.51221	0.37147	3.10864	0.47861	3.91928	0.35638	4.81896	0.59024	5.8195	0.44363	5.81953	0.74426	5.8195	0.40878	5.8195	0.01507
	8.06454	0	8.06454	0	8.06454	0	8.06454	0	8.06454	0	8.02211	0	8.06454	0	8.06454	0		2.51343	0.37345	3.1105	0.48221	3.92224	0.35957	4.82345	0.58084	5.8261	0.4362	5.82607	0.73724	5.8261	0.41612	5.8261	0.01514
	8.06248	0	8.06248	0	8.06248	0	8.06248	0	8.06248	0	8.01997	0	8.06248	0	8.06248	0		2.51465	0.37542	3.11237	0.48578	3.92521	0.36292	4.82794	0.57155	5.8326	0.42936	5.83263	0.73011	5.8326	0.4242	5.8326	0.01545
	8.06043	0	8.06043	0	8.06043	0	8.06043	0	8.06043	0	8.01783	0	8.06043	0	8.06043	0		2.51587	0.37742	3.11424	0.48929	3.92818	0.36637	4.83244	0.56229	5.8392	0.42305	5.83919	0.72304	5.8392	0.43261	5.8392	0.016
	8.05837	0	8.05837	0	8.05837	0	8.05837	0	8.05837	0	8.01568	0	8.05837	0	8.05837	0		2.51709	0.37945	3.11611	0.49274	3.93116	0.36983	4.83694	0.55306	5.8458	0.417	5.84578	0.71593	5.8458	0.4409	5.8458	0.0167
	8.05631	0	8.05631	0	8.05631	0	8.05631	0	8.05631	0	8.01354	0	8.05631	0	8.05631	0		2.51831	0.38152	3.11798	0.49617	3.93415	0.37335	4.84146	0.54389	5.8524	0.41085	5.85237	0.70883	5.8524	0.4488	5.8524	0.01749
	8.05426	0	8.05426	0	8.05426	0	8.05426	0	8.05426	0	8.0114	0	8.05426	0	8.05426	0		2.51954	0.38366	3.11986	0.49963	3.93713	0.37705	4.84599	0.5348	5.859	0.40431	5.85899	0.70169	5.859	0.45641	5.859	0.01838
	8.05221	0	8.05221	0	8.05221	0	8.05221	0	8.05221	0	8.00926	0	8.05221	0	8.05221	0		2.52076	0.38585	3.12174	0.50317	3.94012	0.38078	4.85052	0.52584	5.8656	0.39737	5.86562	0.69391	5.8656	0.46407	5.8656	0.01932
	8.05015	0	8.05015	0	8.05015	0	8.05015	0	8.05015	0	8.00713	0	8.05015	0	8.05015	0		2.52199	0.38809	3.12362	0.50682	3.94312	0.38439	4.85506	0.51704	5.8723	0.39029	5.87226	0.6854	5.8723	0.47228	5.8723	0.02019
	8.0481	0	8.0481	0	8.0481	0	8.0481	0	8.0481	0	8.00499	0	8.0481	0	8.0481	0		2.52321	0.39036	3.1255	0.51058	3.94612	0.38796	4.85961	0.50846	5.8789	0.38347	5.87892	0.67653	5.8789	0.48136	5.8789	0.02083
	8.04605	0	8.04605	0	8.04605	0	8.04605	0	8.04605	0	8.00285	0	8.04605	0	8.04605	0		2.52444	0.39264	3.12738	0.51444	3.94913	0.39151	4.86417	0.50004	5.8856	0.37731	5.88559	0.66755	5.8856	0.49137	5.8856	0.02108
	8.044	0	8.044	0	8.044	0	8.044	0	8.044	0	8.00072	0	8.044	0	8.044	0		2.52567	0.39493	3.12927	0.51839	3.95214	0.39505	4.86874	0.49174	5.8923	0.37198	5.89228	0.65891	5.8923	0.50202	5.8923	0.021
	8.04195	0	8.04195	0	8.04195	0	8.04195	0	8.04195	0	7.99859	0	8.04195	0	8.04195	0		2.5269	0.39722	3.13116	0.52243	3.95515	0.39881	4.87331	0.48356	5.899	0.36739	5.89898	0.6506	5.899	0.51286	5.899	0.02085
	8.0399	0	8.0399	0	8.0399	0	8.0399	0	8.0399	0	7.99645	0	8.0399	0	8.0399	0		2.52813	0.39951	3.13305	0.52651	3.95817	0.40287	4.8779	0.47551	5.9057	0.3632	5.9057	0.64253	5.9057	0.52348	5.9057	0.02066
	8.03786	0	8.03786	0	8.03786	0	8.03786	0	8.03786	0	7.99432	0	8.03786	0	8.03786	0		2.52937	0.40179	3.13495	0.53059	3.96119	0.40697	4.88249	0.46759	5.9124	0.35906	5.91243	0.63524	5.9124	0.53374	5.9124	0.0203
	8.03581	0	8.03581	0	8.03581	0	8.03581	0	8.03581	0	7.99219	0	8.03581	0	8.03581	0		2.5306	0.40406	3.13684	0.53466	3.96422	0.41094	4.88709	0.4598	5.9192	0.35472	5.91918	0.62799	5.9192	0.54375	5.9192	0.01976
	8.03377	0	8.03377	0	8.03377	0	8.03377	0	8.03377	0	7.99007	0	8.03377	0	8.03377	0		2.53184	0.40635	3.13874	0.53871	3.96726	0.41479	4.8917	0.4521	5.9259	0.35017	5.92595	0.61984	5.9259	0.55376	5.9259	0.01927
	8.03173	0	8.03173	0	8.03173	0	8.03173	0	8.03173	0	7.98794	0	8.03173	0	8.03173	0		2.53307	0.4087	3.14064	0.54276	3.97029	0.41871	4.89632	0.44451	5.9327	0.34557	5.93273	0.61093	5.9327	0.56405	5.9327	0.01889
	8.02968	0	8.02968	0	8.02968	0	8.02968	0	8.02968	0	7.98581	0	8.02968	0	8.02968	0		2.53431	0.4111	3.14255	0.54685	3.97334	0.42288	4.90095	0.43706	5.9395	0.34114	5.93952	0.60172	5.9395	0.5747	5.9395	0.01846
	8.02764	0	8.02764	0	8.02764	0	8.02764	0	8.02764	0	7.98369	0	8.02764	0	8.02764	0		2.53555	0.41358	3.14445	0.55097	3.97638	0.4272	4.90559	0.42977	5.9463	0.33704	5.94633	0.59297	5.9463	0.58558	5.9463	0.01793
	8.0256	0	8.0256	0	8.0256	0	8.0256	0	8.0256	0	7.98156	0	8.0256	0	8.0256	0		2.53679	0.41616	3.14636	0.55512	3.97944	0.43158	4.91023	0.42265	5.9532	0.33326	5.95316	0.5845	5.9532	0.59643	5.9532	0.01741
	8.02356	0	8.02356	0	8.02356	0	8.02356	0	8.02356	0	7.97944	0	8.02356	0	8.02356	0		2.53803	0.41884	3.14827	0.55929	3.98249	0.43593	4.91489	0.4157	5.96	0.32966	5.96	0.57608	5.96	0.60709	5.96	0.01694
	8.02152	0	8.02152	0	8.02152	0	8.02152	0	8.02152	0	7.97732	0	8.02152	0	8.02152	0		2.53928	0.42163	3.15018	0.56345	3.98555	0.44017	4.91955	0.40891	5.9669	0.3261	5.96686	0.56843	5.9669	0.61752	5.9669	0.01653
	8.01949	0	8.01949	0	8.01949	0	8.01949	0	8.01949	0	7.9752	0	8.01949	0	8.01949	0		2.54052	0.42452	3.1521	0.56764	3.98862	0.44456	4.92422	0.40224	5.9737	0.32254	5.97374	0.56096	5.9737	0.62783	5.9737	0.01624
	8.01745	0	8.01745	0	8.01745	0	8.01745	0	8.01745	0	7.97308	0	8.01745	0	8.01745	0		2.54177	0.42748	3.15402	0.57186	3.99169	0.44922	4.9289	0.39567	5.9806	0.31904	5.98063	0.55275	5.9806	0.63817	5.9806	0.01619
	8.01542	0	8.01542	0	8.01542	0	8.01542	0	8.01542	0	7.97096	0	8.01542	0	8.01542	0		2.54301	0.4305	3.15594	0.57617	3.99476	0.45382	4.93359	0.38925	5.9875	0.31572	5.98753	0.54453	5.9875	0.64864	5.9875	0.01624
	8.01338	0	8.01338	0	8.01338	0	8.01338	0	8.01338	0	7.96884	0	8.01338	0	8.01338	0		2.54426	0.43351	3.15786	0.58059	3.99784	0.45826	4.93829	0.38304	5.9945	0.3127	5.99446	0.53701	5.9945	0.6592	5.9945	0.01601
	8.01135	0	8.01135	0	8.01135	0	8.01135	0	8.01135	0	7.96673	0	8.01135	0	8.01135	0		2.54551	0.4365	3.15978	0.58513	4.00093	0.46273	4.943	0.37701	6.0014	0.30996	6.00139	0.52995	6.0014	0.66961	6.0014	0.01568
	8.00932	0	8.00932	0	8.00932	0	8.00932	0	8.00932	0	7.96461	0	8.00932	0	8.00932	0		2.54676	0.43946	3.16171	0.5898	4.00402	0.46742	4.94771	0.37109	6.0083	0.30728	6.00835	0.5226	6.0083	0.67961	6.0083	0.0158
	8.00729	0	8.00729	0	8.00729	0	8.00729	0	8.00729	0	7.9625	0	8.00729	0	8.00729	0		2.54801	0.44233	3.16364	0.59461	4.00711	0.47221	4.95244	0.36526	6.0153	0.30438	6.01532	0.51513	6.0153	0.68905	6.0153	0.01638
	8.00526	0	8.00526	0	8.00526	0	8.00526	0	8.00526	0	7.96038	0	8.00526	0	8.00526	0		2.54926	0.44507	3.16557	0.59951	4.01021	0.4771	4.95717	0.35953	6.0223	0.30097	6.0223	0.50864	6.0223	0.69793	6.0223	0.01701
	8.00323	0	8.00323	0	8.00323	0	8.00323	0	8.00323	0	7.95827	0	8.00323	0	8.00323	0		2.55052	0.44767	3.1675	0.60447	4.01332	0.48215	4.96192	0.35388	6.0293	0.29693	6.02931	0.50241	6.0293	0.70637	6.0293	0.01753
	8.0012	0	8.0012	0	8.0012	0	8.0012	0	8.0012	0	7.95616	0	8.0012	0	8.0012	0		2.55177	0.45016	3.16944	0.60943	4.01642	0.48717	4.96667	0.3483	6.0363	0.29233	6.03633	0.49456	6.0363	0.71461	6.0363	0.0181
	7.99917	0	7.99917	0	7.99917	0	7.99917	0	7.99917	0	7.95405	0	7.99917	0	7.99917	0		2.55303	0.45259	3.17138	0.61433	4.01954	0.49202	4.97143	0.34286	6.0434	0.28748	6.04336	0.48583	6.0434	0.72292	6.0434	0.01872
	7.99715	0	7.99715	0	7.99715	0	7.99715	0	7.99715	0	7.95194	0	7.99715	0	7.99715	0		2.55429	0.45503	3.17332	0.61911	4.02266	0.49678	4.9762	0.33764	6.0504	0.28283	6.05041	0.47767	6.0504	0.73142	6.0504	0.01924
	7.99512	0	7.99512	0	7.99512	0	7.99512	0	7.99512	0	7.94984	0	7.99512	0	7.99512	0		2.55555	0.45752	3.17526	0.62378	4.02578	0.50168	4.98098	0.33259	6.0575	0.27879	6.05748	0.4697	6.0575	0.74003	6.0575	0.01952
	7.9931	0	7.9931	0	7.9931	0	7.9931	0	7.9931	0	7.94773	0	7.9931	0	7.9931	0		2.55681	0.46013	3.17721	0.62839	4.02891	0.50678	4.98577	0.32763	6.0646	0.27558	6.06457	0.46184	6.0646	0.74856	6.0646	0.01949
	7.99108	0	7.99108	0	7.99108	0	7.99108	0	7.99108	0	7.94563	0	7.99108	0	7.99108	0		2.55807	0.4629	3.17916	0.633	4.03204	0.51194	4.99057	0.32276	6.0717	0.27313	6.07167	0.45494	6.0717	0.7568	6.0717	0.01926
	7.98905	0	7.98905	0	7.98905	0	7.98905	0	7.98905	0	7.94352	0	7.98905	0	7.98905	0		2.55933	0.46586	3.18111	0.63762	4.03518	0.51712	4.99538	0.318	6.0788	0.27118	6.07879	0.4497	6.0788	0.76452	6.0788	0.01902
	7.98703	0	7.98703	0	7.98703	0	7.98703	0	7.98703	0	7.94142	0	7.98703	0	7.98703	0		2.56059	0.46898	3.18306	0.64226	4.03832	0.52244	5.0002	0.31338	6.0859	0.26938	6.08592	0.44538	6.0859	0.77159	6.0859	0.01892
	7.98501	0	7.98501	0	7.98501	0	7.98501	0	7.98501	0	7.93932	0	7.98501	0	7.98501	0		2.56186	0.47219	3.18501	0.64691	4.04147	0.52782	5.00502	0.3089	6.0931	0.26742	6.09307	0.44035	6.0931	0.77803	6.0931	0.01897
	7.983	0	7.983	0	7.983	0	7.983	0	7.983	0	7.93722	0	7.983	0	7.983	0		2.56313	0.47544	3.18697	0.65154	4.04462	0.53319	5.00986	0.30448	6.1002	0.26521	6.10024	0.43454	6.1002	0.78395	6.1002	0.01893
	7.98098	0	7.98098	0	7.98098	0	7.98098	0	7.98098	0	7.93512	0	7.98098	0	7.98098	0		2.56439	0.47865	3.18893	0.65617	4.04778	0.53866	5.0147	0.30013	6.1074	0.26281	6.10743	0.42877	6.1074	0.78948	6.1074	0.01863
	7.97896	0	7.97896	0	7.97896	0	7.97896	0	7.97896	0	7.93302	0	7.97896	0	7.97896	0		2.56566	0.4818	3.19089	0.6609	4.05094	0.54424	5.01956	0.29583	6.1146	0.26038	6.11463	0.42305	6.1146	0.79466	6.1146	0.01839
	7.97695	0	7.97695	0	7.97695	0	7.97695	0	7.97695	0	7.93092	0	7.97695	0	7.97695	0		2.56693	0.48495	3.19286	0.66574	4.05411	0.54973	5.02442	0.29157	6.1218	0.25803	6.12185	0.41738	6.1218	0.79948	6.1218	0.01856
	7.97493	0	7.97493	0	7.97493	0	7.97493	0	7.97493	0	7.92883	0	7.97493	0	7.97493	0		2.5682	0.48815	3.19483	0.67068	4.05728	0.55514	5.0293	0.28736	6.1291	0.25576	6.12908	0.4118	6.1291	0.80389	6.1291	0.01881
	7.97292	0	7.97292	0	7.97292	0	7.97292	0	7.97292	0	7.92673	0	7.97292	0	7.97292	0		2.56948	0.49143	3.1968	0.67569	4.06046	0.56066	5.03418	0.28324	6.1363	0.25348	6.13634	0.40662	6.1363	0.80782	6.1363	0.01867
	7.97091	0	7.97091	0	7.97091	0	7.97091	0	7.97091	0	7.92464	0	7.97091	0	7.97091	0		2.57075	0.49476	3.19877	0.68076	4.06364	0.56631	5.03907	0.27929	6.1436	0.25108	6.14361	0.40188	6.1436	0.81125	6.1436	0.01843
	7.96889	0	7.96889	0	7.96889	0	7.96889	0	7.96889	0	7.92254	0	7.96889	0	7.96889	0		2.57203	0.49813	3.20074	0.6859	4.06683	0.57202	5.04397	0.27545	6.1509	0.24851	6.15089	0.39699	6.1509	0.81423	6.1509	0.01846
	7.96688	0	7.96688	0	7.96688	0	7.96688	0	7.96688	0	7.92045	0	7.96688	0	7.96688	0		2.5733	0.5015	3.20272	0.69103	4.07002	0.57772	5.04888	0.27169	6.1582	0.24582	6.1582	0.39183	6.1582	0.81686	6.1582	0.01869
	7.96487	0	7.96487	0	7.96487	0	7.96487	0	7.96487	0	7.91836	0	7.96487	0	7.96487	0		2.57458	0.50475	3.2047	0.69602	4.07322	0.58351	5.05381	0.268	6.1655	0.24316	6.16552	0.38694	6.1655	0.81922	6.1655	0.01878
	7.96287	0	7.96287	0	7.96287	0	7.96287	0	7.96287	0	7.91627	0	7.96287	0	7.96287	0		2.57586	0.50782	3.20668	0.70081	4.07642	0.58936	5.05874	0.26441	6.1729	0.24068	6.17286	0.38227	6.1729	0.82139	6.1729	0.01855
	7.96086	0	7.96086	0	7.96086	0	7.96086	0	7.96086	0	7.91418	0	7.96086	0	7.96086	0		2.57714	0.51074	3.20867	0.70534	4.07963	0.59516	5.06368	0.26094	6.1802	0.23847	6.18022	0.37772	6.1802	0.82339	6.1802	0.0181
	7.95885	0	7.95885	0	7.95885	0	7.95885	0	7.95885	0	7.9121	0	7.95885	0	7.95885	0		2.57842	0.51358	3.21065	0.70966	4.08284	0.60093	5.06863	0.25755	6.1876	0.23651	6.18759	0.37337	6.1876	0.82519	6.1876	0.01772
	7.95685	0	7.95685	0	7.95685	0	7.95685	0	7.95685	0	7.91001	0	7.95685	0	7.95685	0		2.5797	0.51647	3.21264	0.71382	4.08606	0.60672	5.07359	0.25418	6.195	0.23472	6.19499	0.36944	6.195	0.82673	6.195	0.01743
	7.95484	0	7.95484	0	7.95484	0	7.95484	0	7.95484	0	7.90793	0	7.95484	0	7.95484	0		2.58099	0.51949	3.21463	0.71791	4.08928	0.61243	5.07855	0.25081	6.2024	0.23294	6.2024	0.36532	6.2024	0.82795	6.2024	0.01715
	7.95284	0	7.95284	0	7.95284	0	7.95284	0	7.95284	0	7.90584	0	7.95284	0	7.95284	0		2.58227	0.52261	3.21663	0.72198	4.09251	0.61813	5.08353	0.24749	6.2098	0.23105	6.20983	0.36069	6.2098	0.82876	6.2098	0.01684
	7.95084	0	7.95084	0	7.95084	0	7.95084	0	7.95084	0	7.90376	0	7.95084	0	7.95084	0		2.58356	0.52581	3.21862	0.72603	4.09574	0.62405	5.08852	0.24422	6.2173	0.229	6.21727	0.35622	6.2173	0.8291	6.2173	0.01648
	7.94884	0	7.94884	0	7.94884	0	7.94884	0	7.94884	0	7.90168	0	7.94884	0	7.94884	0		2.58485	0.52906	3.22062	0.73011	4.09898	0.63009	5.09352	0.24102	6.2247	0.22675	6.22473	0.35183	6.2247	0.8289	6.2247	0.01614
	7.94683	0	7.94683	0	7.94683	0	7.94683	0	7.94683	0	7.8996	0	7.94683	0	7.94683	0		2.58614	0.53234	3.22263	0.73425	4.10222	0.6361	5.09853	0.23794	6.2322	0.22435	6.23222	0.3469	6.2322	0.82811	6.2322	0.01595
	7.94484	0	7.94484	0	7.94484	0	7.94484	0	7.94484	0	7.89752	0	7.94484	0	7.94484	0		2.58743	0.53561	3.22463	0.73842	4.10547	0.64202	5.10355	0.23495	6.2397	0.22181	6.23972	0.34172	6.2397	0.82667	6.2397	0.01587
	7.94284	0	7.94284	0	7.94284	0	7.94284	0	7.94284	0	7.89544	0	7.94284	0	7.94284	0		2.58872	0.53878	3.22664	0.74259	4.10872	0.64779	5.10858	0.232	6.2472	0.21918	6.24723	0.33675	6.2472	0.82455	6.2472	0.01573
	7.94084	0	7.94084	0	7.94084	0	7.94084	0	7.94084	0	7.89336	0	7.94084	0	7.94084	0		2.59001	0.54181	3.22865	0.74671	4.11198	0.65355	5.11361	0.22903	6.2548	0.21652	6.25477	0.33187	6.2548	0.82175	6.2548	0.01556
	7.93884	0	7.93884	0	7.93884	0	7.93884	0	7.93884	0	7.89129	0	7.93884	0	7.93884	0		2.59131	0.54474	3.23066	0.75085	4.11524	0.65948	5.11866	0.2261	6.2623	0.21386	6.26232	0.32688	6.2623	0.81827	6.2623	0.01561
	7.93685	0	7.93685	0	7.93685	0	7.93685	0	7.93685	0	7.88921	0	7.93685	0	7.93685	0		2.5926	0.54771	3.23267	0.75505	4.11851	0.66545	5.12372	0.22329	6.2699	0.21123	6.2699	0.32189	6.2699	0.81417	6.2699	0.016
	7.93485	0	7.93485	0	7.93485	0	7.93485	0	7.93485	0	7.88714	0	7.93485	0	7.93485	0		2.5939	0.55089	3.23469	0.7593	4.12178	0.67126	5.12879	0.22062	6.2775	0.20867	6.27749	0.31699	6.2775	0.80949	6.2775	0.0166
	7.93286	0	7.93286	0	7.93286	0	7.93286	0	7.93286	0	7.88506	0	7.93286	0	7.93286	0		2.5952	0.55441	3.23671	0.76353	4.12506	0.67701	5.13387	0.21803	6.2851	0.20614	6.2851	0.31217	6.2851	0.8043	6.2851	0.01716
	7.93087	0	7.93087	0	7.93087	0	7.93087	0	7.93087	0	7.88299	0	7.93087	0	7.93087	0		2.5965	0.55817	3.23873	0.76766	4.12835	0.68267	5.13895	0.21543	6.2927	0.20355	6.29272	0.30738	6.2927	0.79863	6.2927	0.01764
	7.92888	0	7.92888	0	7.92888	0	7.92888	0	7.92888	0	7.88092	0	7.92888	0	7.92888	0		2.5978	0.56199	3.24075	0.77165	4.13164	0.68822	5.14405	0.21279	6.3004	0.20076	6.30037	0.30247	6.3004	0.79249	6.3004	0.01826
	7.92689	0	7.92689	0	7.92689	0	7.92689	0	7.92689	0	7.87885	0	7.92689	0	7.92689	0		2.5991	0.56577	3.24278	0.77546	4.13493	0.69388	5.14916	0.21013	6.308	0.19762	6.30803	0.29721	6.308	0.78583	6.308	0.01906
	7.9249	0	7.9249	0	7.9249	0	7.9249	0	7.9249	0	7.87678	0	7.9249	0	7.9249	0		2.6004	0.56951	3.24481	0.77906	4.13823	0.69964	5.15428	0.20751	6.3157	0.19404	6.31572	0.29189	6.3157	0.77856	6.3157	0.01993
	7.92291	0	7.92291	0	7.92291	0	7.92291	0	7.92291	0	7.87471	0	7.92291	0	7.92291	0		2.60171	0.57324	3.24684	0.78244	4.14154	0.70519	5.15941	0.20495	6.3234	0.19004	6.32342	0.28648	6.3234	0.77065	6.3234	0.02084
	7.92092	0	7.92092	0	7.92092	0	7.92092	0	7.92092	0	7.87265	0	7.92092	0	7.92092	0		2.60301	0.57689	3.24887	0.78557	4.14485	0.71052	5.16455	0.20252	6.3311	0.18577	6.33114	0.2801	6.3311	0.76209	6.3311	0.02186
	7.91894	0	7.91894	0	7.91894	0	7.91894	0	7.91894	0	7.87058	0	7.91894	0	7.91894	0		2.60432	0.58038	3.25091	0.78847	4.14816	0.71589	5.16969	0.20018	6.3389	0.1815	6.33888	0.27314	6.3389	0.75297	6.3389	0.0231
	7.91695	0	7.91695	0	7.91695	0	7.91695	0	7.91695	0	7.86852	0	7.91695	0	7.91695	0		2.60563	0.5836	3.25295	0.7912	4.15148	0.72128	5.17485	0.19789	6.3466	0.17748	6.34664	0.26676	6.3466	0.74344	6.3466	0.02445
	7.91497	0	7.91497	0	7.91497	0	7.91497	0	7.91497	0	7.86646	0	7.91497	0	7.91497	0		2.60694	0.58652	3.25499	0.79386	4.15481	0.72653	5.18002	0.19569	6.3544	0.17388	6.35442	0.26077	6.3544	0.73372	6.3544	0.02555
	7.91298	0	7.91298	0	7.91298	0	7.91298	0	7.91298	0	7.86439	0	7.91298	0	7.91298	0		2.60825	0.58921	3.25704	0.79653	4.15814	0.73157	5.1852	0.19357	6.3622	0.17065	6.36221	0.25478	6.3622	0.72395	6.3622	0.02641
	7.911	0	7.911	0	7.911	0	7.911	0	7.911	0	7.86233	0	7.911	0	7.911	0		2.60956	0.59184	3.25908	0.7992	4.16148	0.73663	5.19039	0.19151	6.37	0.16759	6.37003	0.24864	6.37	0.71414	6.37	0.02732
	7.90902	0	7.90902	0	7.90902	0	7.90902	0	7.90902	0	7.86027	0	7.90902	0	7.90902	0		2.61088	0.5945	3.26113	0.80184	4.16482	0.74165	5.1956	0.18945	6.3779	0.16437	6.37786	0.24272	6.3779	0.70413	6.3779	0.02842
	7.90704	0	7.90704	0	7.90704	0	7.90704	0	7.90704	0	7.85821	0	7.90704	0	7.90704	0		2.61219	0.59721	3.26319	0.80445	4.16817	0.74648	5.20081	0.18734	6.3857	0.16076	6.38572	0.23798	6.3857	0.69367	6.3857	0.02975
	7.90506	0	7.90506	0	7.90506	0	7.90506	0	7.90506	0	7.85616	0	7.90506	0	7.90506	0		2.61351	0.59993	3.26524	0.80703	4.17152	0.75123	5.20603	0.18513	6.3936	0.1567	6.39359	0.23334	6.3936	0.68254	6.3936	0.03126
	7.90308	0	7.90308	0	7.90308	0	7.90308	0	7.90308	0	7.8541	0	7.90308	0	7.90308	0		2.61483	0.60273	3.2673	0.80961	4.17488	0.75593	5.21126	0.18292	6.4015	0.15246	6.40149	0.22752	6.4015	0.67072	6.4015	0.03277
	7.9011	0	7.9011	0	7.9011	0	7.9011	0	7.9011	0	7.85204	0	7.9011	0	7.9011	0		2.61615	0.60566	3.26936	0.81221	4.17825	0.76048	5.2165	0.18083	6.4094	0.14847	6.4094	0.22138	6.4094	0.6584	6.4094	0.03422
	7.89913	0	7.89913	0	7.89913	0	7.89913	0	7.89913	0	7.84999	0	7.89913	0	7.89913	0		2.61747	0.60873	3.27142	0.81477	4.18162	0.7648	5.22176	0.17893	6.4173	0.14519	6.41733	0.21521	6.4173	0.64604	6.4173	0.03573
	7.89715	0	7.89715	0	7.89715	0	7.89715	0	7.89715	0	7.84793	0	7.89715	0	7.89715	0		2.61879	0.61183	3.27349	0.8172	4.18499	0.76916	5.22702	0.17716	6.4253	0.14283	6.42528	0.20955	6.4253	0.6341	6.4253	0.0373
	7.89518	0	7.89518	0	7.89518	0	7.89518	0	7.89518	0	7.84588	0	7.89518	0	7.89518	0		2.62011	0.61481	3.27556	0.81946	4.18837	0.77382	5.23229	0.17545	6.4333	0.1412	6.43326	0.20431	6.4333	0.62282	6.4333	0.03832
	7.8932	0	7.8932	0	7.8932	0	7.8932	0	7.8932	0	7.84383	0	7.8932	0	7.8932	0		2.62144	0.61756	3.27763	0.82151	4.19176	0.77893	5.23758	0.17377	6.4412	0.13972	6.44125	0.19954	6.4412	0.61207	6.4412	0.03875
	7.89123	0	7.89123	0	7.89123	0	7.89123	0	7.89123	0	7.84178	0	7.89123	0	7.89123	0		2.62276	0.62005	3.2797	0.82336	4.19515	0.78461	5.24288	0.17205	6.4493	0.1377	6.44926	0.19648	6.4493	0.60135	6.4493	0.03915
	7.88926	0	7.88926	0	7.88926	0	7.88926	0	7.88926	0	7.83973	0	7.88926	0	7.88926	0		2.62409	0.62239	3.28177	0.82501	4.19855	0.79076	5.24818	0.17031	6.4573	0.13465	6.45729	0.1934	6.4573	0.59008	6.4573	0.03979
	7.88729	0	7.88729	0	7.88729	0	7.88729	0	7.88729	0	7.83768	0	7.88729	0	7.88729	0		2.62542	0.62471	3.28385	0.82644	4.20195	0.79699	5.2535	0.16865	6.4653	0.13058	6.46534	0.18866	6.4653	0.57785	6.4653	0.04049
	7.88532	0	7.88532	0	7.88532	0	7.88532	0	7.88532	0	7.83564	0	7.88532	0	7.88532	0		2.62675	0.62713	3.28593	0.82763	4.20536	0.80337	5.25883	0.1671	6.4734	0.12594	6.47341	0.18285	6.4734	0.56464	6.4734	0.04094
	7.88335	0	7.88335	0	7.88335	0	7.88335	0	7.88335	0	7.83359	0	7.88335	0	7.88335	0		2.62808	0.62964	3.28802	0.82858	4.20877	0.81029	5.26417	0.1656	6.4815	0.12156	6.4815	0.17608	6.4815	0.55088	6.4815	0.04106
	7.88138	0	7.88138	0	7.88138	0	7.88138	0	7.88138	0	7.83155	0	7.88138	0	7.88138	0		2.62941	0.63226	3.2901	0.82932	4.21219	0.81749	5.26952	0.16413	6.4896	0.1182	6.48962	0.16979	6.4896	0.53729	6.4896	0.04123
	7.87942	0	7.87942	0	7.87942	0	7.87942	0	7.87942	0	7.8295	0	7.87942	0	7.87942	0		2.63075	0.63496	3.29219	0.82989	4.21561	0.82467	5.27488	0.16269	6.4977	0.11627	6.49775	0.16522	6.4977	0.52452	6.4977	0.04177
	7.87745	0	7.87745	0	7.87745	0	7.87745	0	7.87745	0	7.82746	0	7.87745	0	7.87745	0		2.63208	0.63767	3.29428	0.83032	4.21904	0.83194	5.28025	0.16122	6.5059	0.11556	6.5059	0.16172	6.5059	0.51289	6.5059	0.04258
	7.87549	0	7.87549	0	7.87549	0	7.87549	0	7.87549	0	7.82542	0	7.87549	0	7.87549	0		2.63342	0.6403	3.29638	0.83058	4.22248	0.83901	5.28563	0.15972	6.5141	0.11545	6.51408	0.159	6.5141	0.50222	6.5141	0.04356
	7.87352	0	7.87352	0	7.87352	0	7.87352	0	7.87352	0	7.82338	0	7.87352	0	7.87352	0		2.63476	0.64278	3.29848	0.83068	4.22592	0.84484	5.29102	0.15824	6.5223	0.11513	6.52227	0.15677	6.5223	0.49202	6.5223	0.04482
	7.87156	0	7.87156	0	7.87156	0	7.87156	0	7.87156	0	7.82134	0	7.87156	0	7.87156	0		2.6361	0.64508	3.30058	0.83066	4.22937	0.84947	5.29643	0.15682	6.5305	0.11396	6.53048	0.15448	6.5305	0.48165	6.5305	0.04639
	7.8696	0	7.8696	0	7.8696	0	7.8696	0	7.8696	0	7.8193	0	7.8696	0	7.8696	0		2.63744	0.64721	3.30268	0.8306	4.23282	0.85322	5.30184	0.15547	6.5387	0.11167	6.53872	0.15113	6.5387	0.47066	6.5387	0.04815
	7.86764	0	7.86764	0	7.86764	0	7.86764	0	7.86764	0	7.81726	0	7.86764	0	7.86764	0		2.63878	0.64921	3.30478	0.83053	4.23628	0.856	5.30727	0.15416	6.547	0.10852	6.54697	0.14649	6.547	0.45894	6.547	0.04999
	7.86568	0	7.86568	0	7.86568	0	7.86568	0	7.86568	0	7.81522	0	7.86568	0	7.86568	0		2.64012	0.65114	3.30689	0.83045	4.23974	0.85692	5.31271	0.15288	6.5553	0.10508	6.55525	0.14124	6.5553	0.44679	6.5553	0.05171
	7.86372	0	7.86372	0	7.86372	0	7.86372	0	7.86372	0	7.81319	0	7.86372	0	7.86372	0		2.64147	0.65303	3.309	0.83029	4.24321	0.85504	5.31816	0.15162	6.5635	0.10203	6.56355	0.1367	6.5635	0.43474	6.5635	0.05314
	7.86176	0	7.86176	0	7.86176	0	7.86176	0	7.86176	0	7.81115	0	7.86176	0	7.86176	0		2.64282	0.65492	3.31111	0.83	4.24669	0.85124	5.32362	0.15039	6.5719	0.0998	6.57187	0.13295	6.5719	0.42333	6.5719	0.05453
	7.85981	0	7.85981	0	7.85981	0	7.85981	0	7.85981	0	7.80912	0	7.85981	0	7.85981	0		2.64416	0.65678	3.31323	0.82947	4.25017	0.84648	5.32909	0.14931	6.5802	0.09848	6.58021	0.12992	6.5802	0.41287	6.5802	0.05594
	7.85785	0	7.85785	0	7.85785	0	7.85785	0	7.85785	0	7.80709	0	7.85785	0	7.85785	0		2.64551	0.65861	3.31535	0.82867	4.25365	0.84138	5.33457	0.14834	6.5886	0.0978	6.58857	0.12766	6.5886	0.4033	6.5886	0.05739
	7.85589	0	7.85589	0	7.85589	0	7.85589	0	7.85589	0	7.80506	0	7.85589	0	7.85589	0		2.64686	0.66034	3.31747	0.82752	4.25715	0.83781	5.34007	0.14729	6.597	0.09728	6.59695	0.12538	6.597	0.39431	6.597	0.05891
	7.85394	0	7.85394	0	7.85394	0	7.85394	0	7.85394	0	7.80303	0	7.85394	0	7.85394	0		2.64821	0.66192	3.31959	0.82602	4.26064	0.8376	5.34557	0.14611	6.6054	0.09652	6.60536	0.1238	6.6054	0.3855	6.6054	0.06054
	7.85199	0	7.85199	0	7.85199	0	7.85199	0	7.85199	0	7.801	0	7.85199	0	7.85199	0		2.64957	0.66336	3.32172	0.82419	4.26415	0.8406	5.35109	0.14484	6.6138	0.09537	6.61378	0.12324	6.6138	0.37657	6.6138	0.06218
	7.85004	0	7.85004	0	7.85004	0	7.85004	0	7.85004	0	7.79897	0	7.85004	0	7.85004	0		2.65092	0.66477	3.32385	0.82213	4.26766	0.84331	5.35662	0.14351	6.6222	0.09395	6.62223	0.1214	6.6222	0.3675	6.6222	0.06377
	7.84809	0	7.84809	0	7.84809	0	7.84809	0	7.84809	0	7.79694	0	7.84809	0	7.84809	0		2.65228	0.66615	3.32598	0.81996	4.27117	0.84374	5.36216	0.14218	6.6307	0.09258	6.6307	0.11844	6.6307	0.35853	6.6307	0.0654
	7.84614	0	7.84614	0	7.84614	0	7.84614	0	7.84614	0	7.79492	0	7.84614	0	7.84614	0		2.65364	0.66744	3.32812	0.81776	4.27469	0.84324	5.36771	0.14095	6.6392	0.09158	6.63919	0.11556	6.6392	0.34998	6.6392	0.06705
	7.84419	0	7.84419	0	7.84419	0	7.84419	0	7.84419	0	7.79289	0	7.84419	0	7.84419	0		2.65499	0.66856	3.33025	0.81557	4.27822	0.84225	5.37327	0.13989	6.6477	0.09106	6.6477	0.11294	6.6477	0.34213	6.6477	0.06865
	7.84224	0	7.84224	0	7.84224	0	7.84224	0	7.84224	0	7.79087	0	7.84224	0	7.84224	0		2.65635	0.66944	3.33239	0.81337	4.28175	0.84061	5.37884	0.13889	6.6562	0.09092	6.65623	0.11056	6.6562	0.33498	6.6562	0.0703
	7.84029	0	7.84029	0	7.84029	0	7.84029	0	7.84029	0	7.78885	0	7.84029	0	7.84029	0		2.65772	0.66999	3.33454	0.81114	4.28529	0.83864	5.38443	0.13779	6.6648	0.09086	6.66479	0.10805	6.6648	0.32834	6.6648	0.07204
	7.83835	0	7.83835	0	7.83835	0	7.83835	0	7.83835	0	7.78682	0	7.83835	0	7.83835	0		2.65908	0.6702	3.33668	0.80886	4.28884	0.83622	5.39002	0.13667	6.6734	0.0906	6.67336	0.1062	6.6734	0.32189	6.6734	0.07389
	7.8364	0	7.8364	0	7.8364	0	7.8364	0	7.8364	0	7.7848	0	7.8364	0	7.8364	0		2.66044	0.67011	3.33883	0.80649	4.29239	0.83309	5.39563	0.13568	6.682	0.09002	6.68196	0.1055	6.682	0.31541	6.682	0.07596
	7.83446	0	7.83446	0	7.83446	0	7.83446	0	7.83446	0	7.78278	0	7.83446	0	7.83446	0		2.66181	0.66982	3.34098	0.80403	4.29594	0.82915	5.40125	0.13483	6.6906	0.0892	6.69059	0.10461	6.6906	0.30884	6.6906	0.07827
	7.83251	0	7.83251	0	7.83251	0	7.83251	0	7.83251	0	7.78077	0	7.83251	0	7.83251	0		2.66318	0.66942	3.34314	0.80148	4.29951	0.82464	5.40689	0.1339	6.6992	0.08836	6.69923	0.10315	6.6992	0.30234	6.6992	0.08069
	7.83057	0	7.83057	0	7.83057	0	7.83057	0	7.83057	0	7.77875	0	7.83057	0	7.83057	0		2.66454	0.66907	3.34529	0.79883	4.30307	0.82015	5.41253	0.13276	6.7079	0.08778	6.7079	0.10159	6.7079	0.29616	6.7079	0.08301
	7.82863	0	7.82863	0	7.82863	0	7.82863	0	7.82863	0	7.77673	0	7.82863	0	7.82863	0		2.66591	0.66899	3.34745	0.79612	4.30665	0.81569	5.41819	0.13148	6.7166	0.08758	6.71659	0.10056	6.7166	0.29051	6.7166	0.08528
	7.82669	0	7.82669	0	7.82669	0	7.82669	0	7.82669	0	7.77472	0	7.82669	0	7.82669	0		2.66729	0.66935	3.34961	0.79334	4.31023	0.81051	5.42385	0.13015	6.7253	0.08773	6.7253	0.10006	6.7253	0.28542	6.7253	0.0878
	7.82475	0	7.82475	0	7.82475	0	7.82475	0	7.82475	0	7.7727	0	7.82475	0	7.82475	0		2.66866	0.67012	3.35178	0.79048	4.31381	0.80459	5.42953	0.12883	6.734	0.08792	6.73403	0.099	6.734	0.28065	6.734	0.0907
	7.82281	0	7.82281	0	7.82281	0	7.82281	0	7.82281	0	7.77069	0	7.82281	0	7.82281	0		2.67003	0.67125	3.35395	0.78745	4.31741	0.79878	5.43522	0.12762	6.7428	0.08784	6.74279	0.09723	6.7428	0.27586	6.7428	0.09392
	7.82087	0	7.82087	0	7.82087	0	7.82087	0	7.82087	0	7.76868	0	7.82087	0	7.82087	0		2.67141	0.67262	3.35612	0.78418	4.321	0.79361	5.44093	0.12669	6.7516	0.08722	6.75157	0.09559	6.7516	0.27073	6.7516	0.0973
	7.81894	0	7.81894	0	7.81894	0	7.81894	0	7.81894	0	7.76667	0	7.81894	0	7.81894	0		2.67279	0.67401	3.35829	0.78064	4.32461	0.78884	5.44664	0.12595	6.7604	0.08605	6.76037	0.09438	6.7604	0.26517	6.7604	0.10081
	7.817	0	7.817	0	7.817	0	7.817	0	7.817	0	7.76466	0	7.817	0	7.817	0		2.67416	0.6752	3.36047	0.7768	4.32822	0.78364	5.45237	0.12513	6.7692	0.08455	6.7692	0.09299	6.7692	0.25934	6.7692	0.1046
	7.81507	0	7.81507	0	7.81507	0	7.81507	0	7.81507	0	7.76265	0	7.81507	0	7.81507	0		2.67554	0.67608	3.36265	0.77266	4.33183	0.77768	5.45811	0.12417	6.778	0.08307	6.77804	0.09074	6.778	0.25358	6.778	0.10861
	7.81313	0	7.81313	0	7.81313	0	7.81313	0	7.81313	0	7.76064	0	7.81313	0	7.81313	0		2.67693	0.67667	3.36483	0.76827	4.33545	0.77118	5.46386	0.12318	6.7869	0.08195	6.78692	0.08831	6.7869	0.24827	6.7869	0.11251
	7.8112	0	7.8112	0	7.8112	0	7.8112	0	7.8112	0	7.75863	0	7.8112	0	7.8112	0		2.67831	0.677	3.36702	0.76372	4.33908	0.76467	5.46962	0.12217	6.7958	0.08134	6.79581	0.08682	6.7958	0.24365	6.7958	0.11614
	7.80927	0	7.80927	0	7.80927	0	7.80927	0	7.80927	0	7.75663	0	7.80927	0	7.80927	0		2.67969	0.67705	3.3692	0.75909	4.34272	0.75856	5.4754	0.12115	6.8047	0.08108	6.80473	0.08578	6.8047	0.2396	6.8047	0.11984
	7.80734	0	7.80734	0	7.80734	0	7.80734	0	7.80734	0	7.75462	0	7.80734	0	7.80734	0		2.68108	0.6768	3.37139	0.75446	4.34636	0.75263	5.48119	0.12013	6.8137	0.0808	6.81367	0.08403	6.8137	0.23577	6.8137	0.12389
	7.80541	0	7.80541	0	7.80541	0	7.80541	0	7.80541	0	7.75262	0	7.80541	0	7.80541	0		2.68246	0.67629	3.37359	0.74989	4.35	0.74656	5.48699	0.1192	6.8226	0.08015	6.82264	0.08182	6.8226	0.23174	6.8226	0.12824
	7.80348	0	7.80348	0	7.80348	0	7.80348	0	7.80348	0	7.75061	0	7.80348	0	7.80348	0		2.68385	0.67561	3.37578	0.74542	4.35366	0.74044	5.4928	0.11833	6.8316	0.07897	6.83163	0.08077	6.8316	0.22726	6.8316	0.13275
	7.80155	0	7.80155	0	7.80155	0	7.80155	0	7.80155	0	7.74861	0	7.80155	0	7.80155	0		2.68524	0.67479	3.37798	0.74107	4.35731	0.73433	5.49863	0.11754	6.8406	0.07737	6.84064	0.0802	6.8406	0.22237	6.8406	0.13732
	7.79963	0	7.79963	0	7.79963	0	7.79963	0	7.79963	0	7.74661	0	7.79963	0	7.79963	0		2.68663	0.67386	3.38019	0.73683	4.36098	0.72813	5.50446	0.11681	6.8497	0.07569	6.84967	0.07853	6.8497	0.21737	6.8497	0.14193
	7.7977	0	7.7977	0	7.7977	0	7.7977	0	7.7977	0	7.74461	0	7.7977	0	7.7977	0		2.68803	0.67279	3.38239	0.7327	4.36465	0.72183	5.51031	0.11606	6.8587	0.07435	6.85874	0.07639	6.8587	0.21269	6.8587	0.14656
	7.79577	0	7.79577	0	7.79577	0	7.79577	0	7.79577	0	7.74261	0	7.79577	0	7.79577	0		2.68942	0.67151	3.3846	0.72862	4.36833	0.71542	5.51617	0.11523	6.8678	0.07367	6.86782	0.07499	6.8678	0.20874	6.8678	0.1513
	7.79385	0	7.79385	0	7.79385	0	7.79385	0	7.79385	0	7.74061	0	7.79385	0	7.79385	0		2.69082	0.67002	3.38681	0.72449	4.37201	0.70887	5.52205	0.11438	6.8769	0.07369	6.87693	0.07415	6.8769	0.20563	6.8769	0.15621
	7.79193	0	7.79193	0	7.79193	0	7.79193	0	7.79193	0	7.73862	0	7.79193	0	7.79193	0		2.69221	0.66843	3.38902	0.72021	4.3757	0.70227	5.52794	0.11357	6.8861	0.0742	6.88606	0.07292	6.8861	0.20319	6.8861	0.16125
	7.79	0	7.79	0	7.79	0	7.79	0	7.79	0	7.73662	0	7.79	0	7.79	0		2.69361	0.66682	3.39124	0.71577	4.3794	0.69594	5.53384	0.11277	6.8952	0.07486	6.89522	0.07169	6.8952	0.20105	6.8952	0.16644
	7.78808	0	7.78808	0	7.78808	0	7.78808	0	7.78808	0	7.73463	0	7.78808	0	7.78808	0		2.69501	0.6652	3.39346	0.71114	4.3831	0.69	5.53975	0.11193	6.9044	0.07531	6.9044	0.07139	6.9044	0.19881	6.9044	0.17203
	7.78616	0	7.78616	0	7.78616	0	7.78616	0	7.78616	0	7.73263	0	7.78616	0	7.78616	0		2.69641	0.66347	3.39568	0.7063	4.38681	0.68426	5.54567	0.11109	6.9136	0.07528	6.91361	0.07084	6.9136	0.19614	6.9136	0.1781
	7.78424	0	7.78424	0	7.78424	0	7.78424	0	7.78424	0	7.73064	0	7.78424	0	7.78424	0		2.69782	0.66156	3.39791	0.70126	4.39052	0.67848	5.55161	0.1103	6.9228	0.07467	6.92284	0.06933	6.9228	0.19288	6.9228	0.18442
	7.78233	0	7.78233	0	7.78233	0	7.78233	0	7.78233	0	7.72865	0	7.78233	0	7.78233	0		2.69922	0.65949	3.40013	0.69606	4.39424	0.6725	5.55756	0.10955	6.9321	0.07356	6.93209	0.06774	6.9321	0.18909	6.9321	0.19078
	7.78041	0	7.78041	0	7.78041	0	7.78041	0	7.78041	0	7.72666	0	7.78041	0	7.78041	0		2.70063	0.65733	3.40236	0.69075	4.39797	0.66637	5.56352	0.10874	6.9414	0.07214	6.94137	0.06603	6.9414	0.18496	6.9414	0.19734
	7.77849	0	7.77849	0	7.77849	0	7.77849	0	7.77849	0	7.72467	0	7.77849	0	7.77849	0		2.70203	0.65509	3.4046	0.68542	4.4017	0.66012	5.5695	0.10785	6.9507	0.07065	6.95068	0.06407	6.9507	0.18078	6.9507	0.20448
	7.77658	0	7.77658	0	7.77658	0	7.77658	0	7.77658	0	7.72268	0	7.77658	0	7.77658	0		2.70344	0.65274	3.40684	0.68011	4.40544	0.65377	5.57549	0.10698	6.96	0.06927	6.96001	0.06224	6.96	0.17679	6.96	0.21222
	7.77466	0	7.77466	0	7.77466	0	7.77466	0	7.77466	0	7.72069	0	7.77466	0	7.77466	0		2.70485	0.65026	3.40908	0.67487	4.40919	0.64728	5.58149	0.10614	6.9694	0.06813	6.96936	0.06063	6.9694	0.17315	6.9694	0.22025
	7.77275	0	7.77275	0	7.77275	0	7.77275	0	7.77275	0	7.71871	0	7.77275	0	7.77275	0		2.70627	0.64762	3.41132	0.66969	4.41294	0.64069	5.5875	0.10528	6.9787	0.06724	6.97874	0.05898	6.9787	0.1699	6.9787	0.22853
	7.77084	0	7.77084	0	7.77084	0	7.77084	0	7.77084	0	7.71672	0	7.77084	0	7.77084	0		2.70768	0.6448	3.41356	0.66455	4.4167	0.63405	5.59353	0.1045	6.9881	0.06649	6.98815	0.0573	6.9881	0.16692	6.9881	0.23744
	7.76892	0	7.76892	0	7.76892	0	7.76892	0	7.76892	0	7.71474	0	7.76892	0	7.76892	0		2.70909	0.64178	3.41581	0.65944	4.42046	0.62734	5.59957	0.10389	6.9976	0.06572	6.99758	0.05572	6.9976	0.16402	6.9976	0.24713
	7.76701	0	7.76701	0	7.76701	0	7.76701	0	7.76701	0	7.71275	0	7.76701	0	7.76701	0		2.71051	0.63852	3.41806	0.65437	4.42424	0.62053	5.60563	0.10338	7.007	0.0648	7.00703	0.05425	7.007	0.16103	7.007	0.25744
	7.7651	0	7.7651	0	7.7651	0	7.7651	0	7.7651	0	7.71077	0	7.7651	0	7.7651	0		2.71193	0.63495	3.42032	0.64933	4.42801	0.61365	5.61169	0.10288	7.0165	0.0637	7.01651	0.05274	7.0165	0.15791	7.0165	0.26825
	7.76319	0	7.76319	0	7.76319	0	7.76319	0	7.76319	0	7.70879	0	7.76319	0	7.76319	0		2.71335	0.63107	3.42258	0.64428	4.4318	0.60669	5.61777	0.10236	7.026	0.06253	7.02602	0.05105	7.026	0.15473	7.026	0.27952
	7.76129	0	7.76129	0	7.76129	0	7.76129	0	7.76129	0	7.70681	0	7.76129	0	7.76129	0		2.71477	0.62694	3.42484	0.63915	4.43559	0.59965	5.62387	0.10178	7.0356	0.06146	7.03555	0.04942	7.0356	0.15169	7.0356	0.29124
	7.75938	0	7.75938	0	7.75938	0	7.75938	0	7.75938	0	7.70483	0	7.75938	0	7.75938	0		2.71619	0.62269	3.4271	0.6339	4.43939	0.59256	5.62997	0.10106	7.0451	0.06068	7.04511	0.048	7.0451	0.149	7.0451	0.30366
	7.75747	0	7.75747	0	7.75747	0	7.75747	0	7.75747	0	7.70285	0	7.75747	0	7.75747	0		2.71761	0.61844	3.42937	0.62845	4.44319	0.58555	5.63609	0.10018	7.0547	0.06027	7.0547	0.04688	7.0547	0.14678	7.0547	0.31703
	7.75557	0	7.75557	0	7.75557	0	7.75557	0	7.75557	0	7.70088	0	7.75557	0	7.75557	0		2.71904	0.61431	3.43164	0.6228	4.447	0.5787	5.64222	0.09925	7.0643	0.0602	7.06431	0.04617	7.0643	0.145	7.0643	0.33117
	7.75366	0	7.75366	0	7.75366	0	7.75366	0	7.75366	0	7.6989	0	7.75366	0	7.75366	0		2.72046	0.61041	3.43391	0.61696	4.45082	0.57193	5.64837	0.09839	7.0739	0.06027	7.07395	0.04535	7.0739	0.14345	7.0739	0.34581
	7.75176	0	7.75176	0	7.75176	0	7.75176	0	7.75176	0	7.69692	0	7.75176	0	7.75176	0		2.72189	0.60682	3.43619	0.61096	4.45464	0.56518	5.65453	0.09766	7.0836	0.06026	7.08361	0.04443	7.0836	0.1419	7.0836	0.36106
	7.74986	0	7.74986	0	7.74986	0	7.74986	0	7.74986	0	7.69495	0	7.74986	0	7.74986	0		2.72332	0.60353	3.43846	0.60487	4.45847	0.5584	5.6607	0.09712	7.0933	0.05998	7.0933	0.04385	7.0933	0.14009	7.0933	0.37701
	7.74796	0	7.74796	0	7.74796	0	7.74796	0	7.74796	0	7.69298	0	7.74796	0	7.74796	0		2.72475	0.60047	3.44075	0.59875	4.46231	0.55158	5.66689	0.09676	7.103	0.0593	7.10302	0.04285	7.103	0.13787	7.103	0.39389
	7.74606	0	7.74606	0	7.74606	0	7.74606	0	7.74606	0	7.691	0	7.74606	0	7.74606	0		2.72619	0.59758	3.44303	0.59266	4.46615	0.54474	5.67309	0.09643	7.1128	0.05823	7.11276	0.04126	7.1128	0.13523	7.1128	0.41181
	7.74416	0	7.74416	0	7.74416	0	7.74416	0	7.74416	0	7.68903	0	7.74416	0	7.74416	0		2.72762	0.59476	3.44532	0.58664	4.47	0.53787	5.6793	0.09594	7.1225	0.05688	7.12253	0.03952	7.1225	0.13228	7.1225	0.43049
	7.74226	0	7.74226	0	7.74226	0	7.74226	0	7.74226	0	7.68706	0	7.74226	0	7.74226	0		2.72905	0.59195	3.44761	0.58071	4.47386	0.53112	5.68553	0.09539	7.1323	0.05544	7.13233	0.03795	7.1323	0.12925	7.1323	0.44994
	7.74036	0	7.74036	0	7.74036	0	7.74036	0	7.74036	0	7.68509	0	7.74036	0	7.74036	0		2.73049	0.58912	3.4499	0.57487	4.47772	0.5245	5.69177	0.09491	7.1422	0.05412	7.14215	0.03667	7.1422	0.12635	7.1422	0.47051
	7.73846	0	7.73846	0	7.73846	0	7.73846	0	7.73846	0	7.68313	0	7.73846	0	7.73846	0		2.73193	0.58629	3.4522	0.56905	4.48159	0.51793	5.69803	0.09449	7.152	0.05306	7.15201	0.03535	7.152	0.12378	7.152	0.49209
	7.73657	0	7.73657	0	7.73657	0	7.73657	0	7.73657	0	7.68116	0	7.73657	0	7.73657	0		2.73337	0.58342	3.4545	0.56319	4.48547	0.51145	5.70429	0.09411	7.1619	0.05236	7.16188	0.03416	7.1619	0.12168	7.1619	0.5143
	7.73467	0	7.73467	0	7.73467	0	7.73467	0	7.73467	0	7.67919	0	7.73467	0	7.73467	0		2.73481	0.58053	3.4568	0.55727	4.48935	0.50512	5.71058	0.09375	7.1718	0.05204	7.17179	0.0334	7.1718	0.12005	7.1718	0.53696
	7.73278	0	7.73278	0	7.73278	0	7.73278	0	7.73278	0	7.67723	0	7.73278	0	7.73278	0		2.73626	0.57764	3.45911	0.55132	4.49324	0.49881	5.71687	0.09342	7.1817	0.05201	7.18172	0.03294	7.1817	0.11883	7.1817	0.55995
	7.73088	0	7.73088	0	7.73088	0	7.73088	0	7.73088	0	7.67526	0	7.73088	0	7.73088	0		2.7377	0.57479	3.46142	0.54539	4.49714	0.49243	5.72318	0.09305	7.1917	0.05216	7.19168	0.03263	7.1917	0.11785	7.1917	0.58297
	7.72899	0	7.72899	0	7.72899	0	7.72899	0	7.72899	0	7.6733	0	7.72899	0	7.72899	0		2.73915	0.57198	3.46373	0.53952	4.50105	0.4861	5.72951	0.09257	7.2017	0.05232	7.20167	0.03228	7.2017	0.11695	7.2017	0.60587
	7.7271	0	7.7271	0	7.7271	0	7.7271	0	7.7271	0	7.67134	0	7.7271	0	7.7271	0		2.74059	0.56912	3.46605	0.53374	4.50496	0.48	5.73585	0.09211	7.2117	0.05239	7.21169	0.03195	7.2117	0.11597	7.2117	0.62858
	7.72521	0	7.72521	0	7.72521	0	7.72521	0	7.72521	0	7.66938	0	7.72521	0	7.72521	0		2.74204	0.56615	3.46836	0.52806	4.50887	0.47396	5.7422	0.09182	7.2217	0.05225	7.22173	0.03162	7.2217	0.11481	7.2217	0.65066
	7.72332	0	7.72332	0	7.72332	0	7.72332	0	7.72332	0	7.66742	0	7.72332	0	7.72332	0		2.74349	0.56305	3.47069	0.5225	4.5128	0.46781	5.74856	0.09157	7.2318	0.05189	7.2318	0.03072	7.2318	0.1134	7.2318	0.67163
	7.72143	0	7.72143	0	7.72143	0	7.72143	0	7.72143	0	7.66546	0	7.72143	0	7.72143	0		2.74495	0.55983	3.47301	0.51703	4.51673	0.46177	5.75494	0.09124	7.2419	0.05133	7.2419	0.02958	7.2419	0.1118	7.2419	0.69124
	7.71955	0	7.71955	0	7.71955	0	7.71955	0	7.71955	0	7.6635	0	7.71955	0	7.71955	0		2.7464	0.5565	3.47534	0.51162	4.52067	0.45595	5.76134	0.09087	7.252	0.05066	7.25203	0.02875	7.252	0.1101	7.252	0.7093
	7.71766	0	7.71766	0	7.71766	0	7.71766	0	7.71766	0	7.66154	0	7.71766	0	7.71766	0		2.74786	0.55313	3.47767	0.50622	4.52461	0.45019	5.76775	0.09051	7.2622	0.04997	7.26219	0.02802	7.2622	0.10842	7.2622	0.72556
	7.71577	0	7.71577	0	7.71577	0	7.71577	0	7.71577	0	7.65959	0	7.71577	0	7.71577	0		2.74931	0.54975	3.48	0.50077	4.52856	0.44442	5.77417	0.09013	7.2724	0.04938	7.27238	0.02721	7.2724	0.10687	7.2724	0.73931
	7.71389	0	7.71389	0	7.71389	0	7.71389	0	7.71389	0	7.65763	0	7.71389	0	7.71389	0		2.75077	0.54644	3.48234	0.49525	4.53252	0.43863	5.78061	0.08969	7.2826	0.04892	7.28259	0.02639	7.2826	0.10551	7.2826	0.74977
	7.712	0	7.712	0	7.712	0	7.712	0	7.712	0	7.65568	0	7.712	0	7.712	0		2.75223	0.54324	3.48468	0.48968	4.53649	0.43285	5.78706	0.08927	7.2928	0.0486	7.29283	0.02556	7.2928	0.10433	7.2928	0.75678
	7.71012	0	7.71012	0	7.71012	0	7.71012	0	7.71012	0	7.65372	0	7.71012	0	7.71012	0		2.75369	0.54021	3.48702	0.48412	4.54046	0.42716	5.79352	0.08906	7.3031	0.04836	7.3031	0.02497	7.3031	0.10326	7.3031	0.76043
	7.70824	0	7.70824	0	7.70824	0	7.70824	0	7.70824	0	7.65177	0	7.70824	0	7.70824	0		2.75516	0.53739	3.48937	0.4786	4.54444	0.42161	5.8	0.08904	7.3134	0.04814	7.3134	0.02457	7.3134	0.10225	7.3134	0.76049
	7.70636	0	7.70636	0	7.70636	0	7.70636	0	7.70636	0	7.64982	0	7.70636	0	7.70636	0		2.75662	0.53475	3.49172	0.47315	4.54842	0.41616	5.8065	0.08885	7.3237	0.04791	7.32373	0.02422	7.3237	0.10124	7.3237	0.75668
	7.70448	0	7.70448	0	7.70448	0	7.70448	0	7.70448	0	7.64787	0	7.70448	0	7.70448	0		2.75809	0.53221	3.49407	0.4678	4.55242	0.41079	5.81301	0.0883	7.3341	0.0477	7.33409	0.02378	7.3341	0.10027	7.3341	0.74902
	7.7026	0	7.7026	0	7.7026	0	7.7026	0	7.7026	0	7.64592	0	7.7026	0	7.7026	0		2.75956	0.5297	3.49643	0.46254	4.55642	0.40547	5.81953	0.08743	7.3445	0.04753	7.34448	0.02324	7.3445	0.09936	7.3445	0.73761
	7.70072	0	7.70072	0	7.70072	0	7.70072	0	7.70072	0	7.64397	0	7.70072	0	7.70072	0		2.76102	0.52714	3.49879	0.45738	4.56043	0.4002	5.82607	0.0864	7.3549	0.04743	7.3549	0.02287	7.3549	0.09857	7.3549	0.7226
	7.69884	0	7.69884	0	7.69884	0	7.69884	0	7.69884	0	7.64203	0	7.69884	0	7.69884	0		2.7625	0.52446	3.50115	0.45231	4.56444	0.39499	5.83263	0.08539	7.3653	0.04741	7.36535	0.02241	7.3653	0.09788	7.3653	0.7044
	7.69697	0	7.69697	0	7.69697	0	7.69697	0	7.69697	0	7.64008	0	7.69697	0	7.69697	0		2.76397	0.52162	3.50352	0.4473	4.56846	0.3899	5.83919	0.08456	7.3758	0.04742	7.37582	0.02184	7.3758	0.09724	7.3758	0.68371
	7.69509	0	7.69509	0	7.69509	0	7.69509	0	7.69509	0	7.63813	0	7.69509	0	7.69509	0		2.76544	0.51862	3.50589	0.44233	4.57249	0.38493	5.84578	0.08395	7.3863	0.04741	7.38633	0.02155	7.3863	0.09659	7.3863	0.66102
	7.69322	0	7.69322	0	7.69322	0	7.69322	0	7.69322	0	7.63619	0	7.69322	0	7.69322	0		2.76692	0.51548	3.50826	0.43739	4.57653	0.37992	5.85237	0.08357	7.3969	0.04728	7.39687	0.02136	7.3969	0.09581	7.3969	0.63648
	7.69134	0	7.69134	0	7.69134	0	7.69134	0	7.69134	0	7.63425	0	7.69134	0	7.69134	0		2.7684	0.51224	3.51063	0.43247	4.58057	0.37483	5.85899	0.08318	7.4074	0.04697	7.40743	0.02074	7.4074	0.09483	7.4074	0.61033
	7.68947	0	7.68947	0	7.68947	0	7.68947	0	7.68947	0	7.6323	0	7.68947	0	7.68947	0		2.76987	0.50895	3.51301	0.42758	4.58462	0.36978	5.86562	0.08248	7.418	0.04646	7.41803	0.01982	7.418	0.09362	7.418	0.58309
	7.6876	0	7.6876	0	7.6876	0	7.6876	0	7.6876	0	7.63036	0	7.6876	0	7.6876	0		2.77135	0.50567	3.51539	0.42272	4.58868	0.36497	5.87226	0.08143	7.4287	0.04577	7.42866	0.01916	7.4287	0.09221	7.4287	0.55521
	7.68573	0	7.68573	0	7.68573	0	7.68573	0	7.68573	0	7.62842	0	7.68573	0	7.68573	0		2.77284	0.5024	3.51778	0.41788	4.59274	0.36032	5.87892	0.08017	7.4393	0.04498	7.43932	0.01882	7.4393	0.0907	7.4393	0.527
	7.68386	0	7.68386	0	7.68386	0	7.68386	0	7.68386	0	7.62648	0	7.68386	0	7.68386	0		2.77432	0.49917	3.52017	0.41307	4.59681	0.35572	5.88559	0.07898	7.45	0.04419	7.45001	0.01839	7.45	0.08924	7.45	0.49886
	7.68199	0	7.68199	0	7.68199	0	7.68199	0	7.68199	0	7.62455	0	7.68199	0	7.68199	0		2.77581	0.49599	3.52256	0.40826	4.60089	0.3511	5.89228	0.07807	7.4607	0.04354	7.46073	0.01785	7.4607	0.08796	7.4607	0.47115
	7.68012	0	7.68012	0	7.68012	0	7.68012	0	7.68012	0	7.62261	0	7.68012	0	7.68012	0		2.77729	0.49288	3.52495	0.40344	4.60498	0.3465	5.89898	0.07752	7.4715	0.04311	7.47148	0.01734	7.4715	0.087	7.4715	0.44413
	7.67825	0	7.67825	0	7.67825	0	7.67825	0	7.67825	0	7.62067	0	7.67825	0	7.67825	0		2.77878	0.48982	3.52735	0.39862	4.60907	0.34196	5.9057	0.07746	7.4823	0.04293	7.48226	0.01687	7.4823	0.08636	7.4823	0.41796
	7.67639	0	7.67639	0	7.67639	0	7.67639	0	7.67639	0	7.61874	0	7.67639	0	7.67639	0		2.78027	0.48679	3.52975	0.39379	4.61317	0.33755	5.91243	0.07785	7.4931	0.04294	7.49307	0.01631	7.4931	0.08596	7.4931	0.39285
	7.67452	0	7.67452	0	7.67452	0	7.67452	0	7.67452	0	7.6168	0	7.67452	0	7.67452	0		2.78176	0.48379	3.53216	0.38898	4.61728	0.33333	5.91918	0.07821	7.5039	0.04302	7.50391	0.01571	7.5039	0.08567	7.5039	0.36888
	7.67266	0	7.67266	0	7.67266	0	7.67266	0	7.67266	0	7.61487	0	7.67266	0	7.67266	0		2.78325	0.48083	3.53456	0.3842	4.62139	0.32922	5.92595	0.07816	7.5148	0.04305	7.51479	0.01539	7.5148	0.08531	7.5148	0.34605
	7.67079	0	7.67079	0	7.67079	0	7.67079	0	7.67079	0	7.61294	0	7.67079	0	7.67079	0		2.78475	0.47786	3.53697	0.37949	4.62552	0.32513	5.93273	0.07772	7.5257	0.04293	7.5257	0.01517	7.5257	0.08478	7.5257	0.32446
	7.66893	0	7.66893	0	7.66893	0	7.66893	0	7.66893	0	7.61101	0	7.66893	0	7.66893	0		2.78625	0.47483	3.53939	0.37486	4.62965	0.32097	5.93952	0.07712	7.5366	0.0426	7.53663	0.01474	7.5366	0.08402	7.5366	0.30427
	7.66707	0	7.66707	0	7.66707	0	7.66707	0	7.66707	0	7.60908	0	7.66707	0	7.66707	0		2.78774	0.47169	3.54181	0.37034	4.63378	0.31677	5.94633	0.07653	7.5476	0.04211	7.5476	0.01424	7.5476	0.08307	7.5476	0.28556
	7.66521	0	7.66521	0	7.66521	0	7.66521	0	7.66521	0	7.60715	0	7.66521	0	7.66521	0		2.78924	0.46838	3.54423	0.36593	4.63793	0.31269	5.95316	0.07601	7.5586	0.04152	7.55861	0.01372	7.5586	0.08204	7.5586	0.26812
	7.66335	0	7.66335	0	7.66335	0	7.66335	0	7.66335	0	7.60522	0	7.66335	0	7.66335	0		2.79074	0.46492	3.54665	0.36159	4.64208	0.30883	5.96	0.07568	7.5696	0.04094	7.56964	0.01321	7.5696	0.08103	7.5696	0.2516
	7.66149	0	7.66149	0	7.66149	0	7.66149	0	7.66149	0	7.60329	0	7.66149	0	7.66149	0		2.79225	0.4614	3.54908	0.35731	4.64624	0.30505	5.96686	0.07557	7.5807	0.04042	7.58071	0.01279	7.5807	0.08014	7.5807	0.23594
	7.65963	0	7.65963	0	7.65963	0	7.65963	0	7.65963	0	7.60136	0	7.65963	0	7.65963	0		2.79375	0.45794	3.55151	0.35309	4.65041	0.30138	5.97374	0.07536	7.5918	0.04003	7.59181	0.01243	7.5918	0.07941	7.5918	0.22122
	7.65777	0	7.65777	0	7.65777	0	7.65777	0	7.65777	0	7.59944	0	7.65777	0	7.65777	0		2.79526	0.45461	3.55394	0.34892	4.65458	0.29778	5.98063	0.07495	7.6029	0.03976	7.60294	0.01203	7.6029	0.07884	7.6029	0.20745
	7.65591	0	7.65591	0	7.65591	0	7.65591	0	7.65591	0	7.59751	0	7.65591	0	7.65591	0		2.79677	0.45146	3.55638	0.34478	4.65876	0.29416	5.98753	0.07459	7.6141	0.03959	7.6141	0.01157	7.6141	0.0784	7.6141	0.19456
	7.65406	0	7.65406	0	7.65406	0	7.65406	0	7.65406	0	7.59559	0	7.65406	0	7.65406	0		2.79828	0.44849	3.55882	0.34067	4.66295	0.29061	5.99446	0.07435	7.6253	0.03946	7.6253	0.01113	7.6253	0.07801	7.6253	0.1825
	7.6522	0	7.6522	0	7.6522	0	7.6522	0	7.6522	0	7.59367	0	7.6522	0	7.6522	0		2.79979	0.44568	3.56127	0.33659	4.66715	0.28724	6.00139	0.07405	7.6365	0.03933	7.63653	0.01073	7.6365	0.07763	7.6365	0.17123
	7.65035	0	7.65035	0	7.65035	0	7.65035	0	7.65035	0	7.59175	0	7.65035	0	7.65035	0		2.8013	0.44295	3.56371	0.33257	4.67135	0.28399	6.00835	0.07362	7.6478	0.03916	7.64779	0.01026	7.6478	0.07719	7.6478	0.1607
	7.6485	0	7.6485	0	7.6485	0	7.6485	0	7.6485	0	7.58982	0	7.6485	0	7.6485	0		2.80281	0.44016	3.56617	0.32863	4.67557	0.28076	6.01532	0.07333	7.6591	0.03894	7.65909	0.00974	7.6591	0.07669	7.6591	0.15091
	7.64664	0	7.64664	0	7.64664	0	7.64664	0	7.64664	0	7.58791	0	7.64664	0	7.64664	0		2.80433	0.43715	3.56862	0.3248	4.67979	0.27743	6.0223	0.07334	7.6704	0.03865	7.67042	0.0093	7.6704	0.07614	7.6704	0.14184
	7.64479	0	7.64479	0	7.64479	0	7.64479	0	7.64479	0	7.58599	0	7.64479	0	7.64479	0		2.80585	0.43386	3.57108	0.32106	4.68401	0.27386	6.02931	0.07317	7.6818	0.03834	7.68178	0.00889	7.6818	0.07554	7.6818	0.13341
	7.64294	0	7.64294	0	7.64294	0	7.64294	0	7.64294	0	7.58407	0	7.64294	0	7.64294	0		2.80737	0.43037	3.57354	0.3174	4.68825	0.27031	6.03633	0.0726	7.6932	0.03799	7.69318	0.00848	7.6932	0.07491	7.6932	0.12557
	7.64109	0	7.64109	0	7.64109	0	7.64109	0	7.64109	0	7.58215	0	7.64109	0	7.64109	0		2.80889	0.42682	3.576	0.31377	4.69249	0.26705	6.04336	0.07194	7.7046	0.03765	7.70461	0.00811	7.7046	0.07428	7.7046	0.11829
	7.63925	0	7.63925	0	7.63925	0	7.63925	0	7.63925	0	7.58024	0	7.63925	0	7.63925	0		2.81041	0.42334	3.57847	0.31018	4.69674	0.26393	6.05041	0.07132	7.7161	0.03731	7.71608	0.00778	7.7161	0.07364	7.7161	0.11149
	7.6374	0	7.6374	0	7.6374	0	7.6374	0	7.6374	0	7.57832	0	7.6374	0	7.6374	0		2.81193	0.42003	3.58094	0.30663	4.701	0.26088	6.05748	0.0706	7.7276	0.03698	7.72758	0.00751	7.7276	0.07301	7.7276	0.10511
	7.63555	0	7.63555	0	7.63555	0	7.63555	0	7.63555	0	7.57641	0	7.63555	0	7.63555	0		2.81346	0.41695	3.58342	0.30312	4.70527	0.25787	6.06457	0.0699	7.7391	0.03666	7.73911	0.00725	7.7391	0.0724	7.7391	0.09913
	7.63371	0	7.63371	0	7.63371	0	7.63371	0	7.63371	0	7.57449	0	7.63371	0	7.63371	0		2.81499	0.41409	3.58589	0.29962	4.70954	0.25482	6.07167	0.06959	7.7507	0.03638	7.75068	0.00694	7.7507	0.07181	7.7507	0.09351
	7.63186	0	7.63186	0	7.63186	0	7.63186	0	7.63186	0	7.57258	0	7.63186	0	7.63186	0		2.81651	0.41136	3.58838	0.29614	4.71382	0.25173	6.07879	0.06985	7.7623	0.03613	7.76228	0.0066	7.7623	0.07127	7.7623	0.08824
	7.63002	0	7.63002	0	7.63002	0	7.63002	0	7.63002	0	7.57067	0	7.63002	0	7.63002	0		2.81805	0.40865	3.59086	0.29267	4.71811	0.24872	6.08592	0.07027	7.7739	0.03591	7.77392	0.00628	7.7739	0.07078	7.7739	0.0833
	7.62817	0	7.62817	0	7.62817	0	7.62817	0	7.62817	0	7.56876	0	7.62817	0	7.62817	0		2.81958	0.40582	3.59335	0.28925	4.72241	0.24604	6.09307	0.07045	7.7856	0.03572	7.78559	0.00598	7.7856	0.07033	7.7856	0.07868
	7.62633	0	7.62633	0	7.62633	0	7.62633	0	7.62633	0	7.56685	0	7.62633	0	7.62633	0		2.82111	0.40271	3.59584	0.2859	4.72671	0.24361			7.7973	0.03553	7.7973	0.00569	7.7973	0.06992	7.7973	0.0744
	7.62449	0	7.62449	0	7.62449	0	7.62449	0	7.62449	0	7.56494	0	7.62449	0	7.62449	0		2.82265	0.39926	3.59834	0.28261	4.73103	0.24084			7.809	0.03534	7.80904	0.00542	7.809	0.0695	7.809	0.07047
	7.62265	0	7.62265	0	7.62265	0	7.62265	0	7.62265	0	7.56304	0	7.62265	0	7.62265	0		2.82419	0.3956	3.60084	0.27939	4.73535	0.23774			7.8208	0.03512	7.82082	0.00522	7.8208	0.06908	7.8208	0.06683
	7.62081	0	7.62081	0	7.62081	0	7.62081	0	7.62081	0	7.56113	0	7.62081	0	7.62081	0		2.82572	0.39192	3.60334	0.27622	4.73967	0.23493			7.8326	0.03488	7.83263	0.0051	7.8326	0.06864	7.8326	0.06341
	7.61897	0	7.61897	0	7.61897	0	7.61897	0	7.61897	0	7.55923	0	7.61897	0	7.61897	0		2.82726	0.38836	3.60584	0.27309	4.74401	0.23242			7.8445	0.03464	7.84448	0.00501	7.8445	0.0682	7.8445	0.06022
	7.61713	0	7.61713	0	7.61713	0	7.61713	0	7.61713	0	7.55732	0	7.61713	0	7.61713	0		2.82881	0.38497	3.60835	0.27002	4.74836	0.22987			7.8564	0.0344	7.85637	0.00497	7.8564	0.06779	7.8564	0.05727
	7.6153	0	7.6153	0	7.6153	0	7.6153	0	7.6153	0	7.55542	0	7.6153	0	7.6153	0		2.83035	0.3818	3.61087	0.26701	4.75271	0.22723			7.8683	0.03419	7.86829	0.00501	7.8683	0.06743	7.8683	0.05456
	7.61346	0	7.61346	0	7.61346	0	7.61346	0	7.61346	0	7.55352	0	7.61346	0	7.61346	0		2.8319	0.37888	3.61338	0.26404	4.75707	0.22469			7.8802	0.03403	7.88025	0.00511	7.8802	0.06715	7.8802	0.05208
	7.61162	0	7.61162	0	7.61162	0	7.61162	0	7.61162	0	7.55161	0	7.61162	0	7.61162	0		2.83344	0.37615	3.6159	0.26112	4.76144	0.22224			7.8922	0.03394	7.89224	0.00528	7.8922	0.06695	7.8922	0.04982
	7.60979	0	7.60979	0	7.60979	0	7.60979	0	7.60979	0	7.54971	0	7.60979	0	7.60979	0		2.83499	0.37351	3.61843	0.25823	4.76581	0.2198			7.9043	0.03392	7.90427	0.00545	7.9043	0.06684	7.9043	0.04776
	7.60796	0	7.60796	0	7.60796	0	7.60796	0	7.60796	0	7.54781	0	7.60796	0	7.60796	0		2.83654	0.37083	3.62095	0.25538	4.7702	0.2174			7.9163	0.03397	7.91634	0.00555	7.9163	0.06679	7.9163	0.04586
	7.60612	0	7.60612	0	7.60612	0	7.60612	0	7.60612	0	7.54592	0	7.60612	0	7.60612	0		2.8381	0.36797	3.62348	0.25256	4.77459	0.21518			7.9284	0.03407	7.92845	0.0056	7.9284	0.06678	7.9284	0.04406
	7.60429	0	7.60429	0	7.60429	0	7.60429	0	7.60429	0	7.54402	0	7.60429	0	7.60429	0		2.83965	0.36491	3.62602	0.24978	4.77899	0.2135			7.9406	0.03416	7.94059	0.00555	7.9406	0.06677	7.9406	0.04234
	7.60246	0	7.60246	0	7.60246	0	7.60246	0	7.60246	0	7.54212	0	7.60246	0	7.60246	0		2.84121	0.36173	3.62855	0.24702	4.7834	0.21201			7.9528	0.03419	7.95277	0.00535	7.9528	0.06669	7.9528	0.04072
	7.60063	0	7.60063	0	7.60063	0	7.60063	0	7.60063	0	7.54023	0	7.60063	0	7.60063	0.00362		2.84277	0.35858	3.6311	0.24429	4.78782	0.20973			7.965	0.03411	7.96498	0.00494	7.965	0.06648	7.965	0.03917
	7.5988	0	7.5988	0	7.5988	0	7.5988	0	7.5988	0	7.53833	0	7.5988	0	7.5988	0.00444		2.84432	0.35557	3.63364	0.24157	4.79224	0.2069			7.9772	0.03383	7.97724	0.00427	7.9772	0.06606	7.9772	0.03762
	7.59698	0	7.59698	0	7.59698	0	7.59698	0	7.59698	0	7.53644	0	7.59698	0	7.59698	0.00505		2.84589	0.35275	3.63619	0.23888	4.79667	0.20432			7.9895	0.03332	7.98953	0.00334	7.9895	0.06539	7.9895	0.03605
	7.59515	0	7.59515	0	7.59515	0	7.59515	0	7.59515	0	7.53455	0	7.59515	0	7.59515	0.005		2.84745	0.35015	3.63874	0.23623	4.80111	0.20205
	7.59332	0	7.59332	0	7.59332	0	7.59332	0	7.59332	0	7.53265	0	7.59332	0	7.59332	0.00565		2.84901	0.34775	3.64129	0.23361	4.80556	0.20001
	7.5915	0	7.5915	0	7.5915	0	7.5915	0	7.5915	0	7.53076	0	7.5915	0	7.5915	0.00459		2.85058	0.34553	3.64385	0.23104	4.81002	0.19811
	7.58967	0	7.58967	0	7.58967	0	7.58967	0	7.58967	0	7.52887	0	7.58967	0	7.58967	0.00637		2.85215	0.34343	3.64642	0.22851	4.81449	0.19619
	7.58785	0	7.58785	0	7.58785	0	7.58785	0	7.58785	0	7.52698	0	7.58785	0	7.58785	0.00537		2.85372	0.34131	3.64898	0.22605	4.81896	0.19416
	7.58603	0	7.58603	0	7.58603	0	7.58603	0	7.58603	0	7.5251	0	7.58603	0	7.58603	0.00832		2.85529	0.33903	3.65155	0.22364	4.82345	0.19209
	7.5842	0	7.5842	0	7.5842	0	7.5842	0	7.5842	0	7.52321	0	7.5842	0	7.5842	0.0053		2.85686	0.33653	3.65413	0.22128	4.82794	0.19009
	7.58238	0	7.58238	0	7.58238	0	7.58238	0	7.58238	0	7.52132	0	7.58238	0	7.58238	0.00797		2.85844	0.33388	3.6567	0.21896	4.83244	0.18854
	7.58056	0	7.58056	0	7.58056	0	7.58056	0	7.58056	0	7.51944	0	7.58056	0	7.58056	0.00674		2.86001	0.33115	3.65928	0.21669	4.83694	0.18824
	7.57874	0	7.57874	0	7.57874	0	7.57874	0	7.57874	0	7.51755	0	7.57874	0	7.57874	0.00855		2.86159	0.3284	3.66187	0.21443	4.84146	0.18797
	7.57692	0	7.57692	0	7.57692	0	7.57692	0	7.57692	0	7.51567	0	7.57692	0	7.57692	0.00922		2.86317	0.32569	3.66446	0.21219	4.84599	0.18552
	7.57511	0	7.57511	0	7.57511	0	7.57511	0	7.57511	0	7.51379	0	7.57511	0	7.57511	0.00722		2.86475	0.32303	3.66705	0.20997	4.85052	0.18218
	7.57329	0	7.57329	0	7.57329	0	7.57329	0	7.57329	0	7.51191	0	7.57329	0	7.57329	0.01017		2.86634	0.32047	3.66964	0.20777	4.85506	0.17972
	7.57147	0	7.57147	0	7.57147	0	7.57147	0	7.57147	0	7.51003	0	7.57147	0	7.57147	0.00801		2.86792	0.318	3.67224	0.20559	4.85961	0.17772
	7.56966	0	7.56966	0	7.56966	0	7.56966	0	7.56966	0	7.50815	0	7.56966	0	7.56966	0.01441		2.86951	0.31563	3.67484	0.20344	4.86417	0.1759
	7.56785	0	7.56785	0	7.56785	0	7.56785	0	7.56785	0	7.50627	0	7.56785	0	7.56785	0.00932		2.8711	0.31331	3.67745	0.20134	4.86874	0.17421
	7.56603	0	7.56603	0	7.56603	0	7.56603	0	7.56603	0	7.50439	0	7.56603	0	7.56603	0.0116		2.87269	0.31099	3.68006	0.19929	4.87331	0.17249
	7.56422	0	7.56422	0	7.56422	0	7.56422	0	7.56422	0	7.50251	0	7.56422	0	7.56422	0.01041		2.87428	0.30861	3.68267	0.19729	4.8779	0.17082
	7.56241	0	7.56241	0	7.56241	0	7.56241	0	7.56241	0	7.50064	0	7.56241	0	7.56241	0.01292		2.87588	0.30624	3.68529	0.19533	4.88249	0.16941
	7.5606	0	7.5606	0	7.5606	0	7.5606	0	7.5606	0	7.49876	0	7.5606	0	7.5606	0.01723		2.87747	0.30393	3.68791	0.19341	4.88709	0.16842
	7.55879	0	7.55879	0	7.55879	0	7.55879	0	7.55879	0	7.49689	0	7.55879	0	7.55879	0.01299		2.87907	0.30169	3.69054	0.19151	4.8917	0.16817
	7.55698	0	7.55698	0	7.55698	0	7.55698	0	7.55698	0	7.49502	0	7.55698	0	7.55698	0.01595		2.88067	0.29952	3.69317	0.18962	4.89632	0.16807
	7.55517	0	7.55517	0	7.55517	0	7.55517	0	7.55517	0	7.49314	0	7.55517	0	7.55517	0.01312		2.88227	0.29735	3.6958	0.18773	4.90095	0.16628
	7.55336	0	7.55336	0	7.55336	0	7.55336	0	7.55336	0	7.49127	0	7.55336	0	7.55336	0.01718		2.88387	0.29517	3.69843	0.18585	4.90559	0.16321
	7.55156	0	7.55156	0	7.55156	0	7.55156	0	7.55156	0	7.4894	0	7.55156	0	7.55156	0.02075		2.88548	0.29296	3.70107	0.18398	4.91023	0.16079
	7.54975	0	7.54975	0	7.54975	0	7.54975	0	7.54975	0	7.48753	0	7.54975	0	7.54975	0.01712		2.88708	0.29074	3.70372	0.18212	4.91489	0.15911
	7.54795	0	7.54795	0	7.54795	0	7.54795	0	7.54795	0	7.48567	0	7.54795	0	7.54795	0.01867		2.88869	0.28852	3.70636	0.18028	4.91955	0.15761
	7.54614	0	7.54614	0	7.54614	0	7.54614	0	7.54614	0	7.4838	0	7.54614	0	7.54614	0.01663		2.8903	0.28629	3.70902	0.17848	4.92422	0.15629
	7.54434	0	7.54434	0	7.54434	0	7.54434	0	7.54434	0	7.48193	0	7.54434	0	7.54434	0.02087		2.89192	0.28407	3.71167	0.1767	4.9289	0.15525
	7.54254	0	7.54254	0	7.54254	0	7.54254	0	7.54254	0	7.48007	0	7.54254	0	7.54254	0.02036		2.89353	0.28188	3.71433	0.17496	4.93359	0.15433
	7.54074	0	7.54074	0	7.54074	0	7.54074	0	7.54074	0	7.4782	0	7.54074	0	7.54074	0.02758		2.89514	0.27977	3.71699	0.17324	4.93829	0.15343
	7.53894	0	7.53894	0	7.53894	0	7.53894	0	7.53894	0	7.47634	0	7.53894	0	7.53894	0.01912		2.89676	0.27777	3.71966	0.17154	4.943	0.15258
	7.53714	0	7.53714	0	7.53714	0	7.53714	0	7.53714	0	7.47447	0	7.53714	0	7.53714	0.02735		2.89838	0.27587	3.72233	0.16986	4.94771	0.15269
	7.53534	0	7.53534	0	7.53534	0	7.53534	0	7.53534	0	7.47261	0	7.53534	0	7.53534	0.02382		2.9	0.27404	3.725	0.16818	4.95244	0.15447
	7.53354	0	7.53354	0	7.53354	0	7.53354	0	7.53354	0	7.47075	0	7.53354	0	7.53354	0.03143		2.90163	0.27221	3.72768	0.16651	4.95717	0.15475
	7.53175	0	7.53175	0	7.53175	0	7.53175	0	7.53175	0	7.46889	0	7.53175	0	7.53175	0.02315		2.90325	0.27035	3.73036	0.16485	4.96192	0.15095
	7.52995	0	7.52995	0	7.52995	0	7.52995	0	7.52995	0	7.46703	0	7.52995	0	7.52995	0.02641		2.90488	0.26846	3.73305	0.16321	4.96667	0.14671
	7.52815	0	7.52815	0	7.52815	0	7.52815	0	7.52815	0	7.46518	0	7.52815	0	7.52815	0.03094		2.9065	0.26656	3.73574	0.16159	4.97143	0.14481
	7.52636	0	7.52636	0	7.52636	0	7.52636	0	7.52636	0	7.46332	0	7.52636	0	7.52636	0.03095		2.90813	0.26466	3.73843	0.15998	4.9762	0.14407
	7.52457	0	7.52457	0	7.52457	0	7.52457	0	7.52457	0	7.46146	0	7.52457	0	7.52457	0.04678		2.90977	0.26277	3.74113	0.15841	4.98098	0.14302
	7.52277	0	7.52277	0	7.52277	0	7.52277	0	7.52277	0	7.45961	0	7.52277	0	7.52277	0.02849		2.9114	0.26088	3.74383	0.15686	4.98577	0.14142
	7.52098	0	7.52098	0	7.52098	0	7.52098	0	7.52098	0	7.45775	0	7.52098	0	7.52098	0.04182		2.91304	0.25898	3.74653	0.15534	4.99057	0.14
	7.51919	0	7.51919	0	7.51919	0	7.51919	0	7.51919	0	7.4559	0	7.51919	0	7.51919	0.03059		2.91467	0.25707	3.74924	0.15385	4.99538	0.1392
	7.5174	0	7.5174	0	7.5174	0	7.5174	0	7.5174	0	7.45405	0	7.5174	0	7.5174	0.04329		2.91631	0.25517	3.75196	0.15238	5.0002	0.13866
	7.51561	0	7.51561	0	7.51561	0	7.51561	0	7.51561	0	7.45219	0	7.51561	0	7.51561	0.04307		2.91795	0.2533	3.75467	0.15094	5.00502	0.13773
	7.51382	0	7.51382	0	7.51382	0	7.51382	0	7.51382	0	7.45034	0	7.51382	0	7.51382	0.04131		2.9196	0.25147	3.75739	0.14953	5.00986	0.13789
	7.51204	0	7.51204	0	7.51204	0	7.51204	0	7.51204	0	7.44849	0	7.51204	0	7.51204	0.0365		2.92124	0.24966	3.76012	0.14816	5.0147	0.14144
	7.51025	0	7.51025	0	7.51025	0	7.51025	0	7.51025	0	7.44665	0	7.51025	0	7.51025	0.04412		2.92289	0.24789	3.76285	0.14682	5.01956	0.14448
	7.50847	0	7.50847	0	7.50847	0	7.50847	0	7.50847	0	7.4448	0	7.50847	0	7.50847	0.04309		2.92454	0.24618	3.76558	0.14552	5.02442	0.1421
	7.50668	0	7.50668	0	7.50668	0	7.50668	0	7.50668	0	7.44295	0	7.50668	0	7.50668	0.05438		2.92619	0.24458	3.76832	0.14426	5.0293	0.1374
	7.5049	0	7.5049	0	7.5049	0	7.5049	0	7.5049	0	7.4411	0	7.5049	0	7.5049	0.05605		2.92784	0.24313	3.77106	0.14303	5.03418	0.13314
	7.50311	0	7.50311	0	7.50311	0	7.50311	0	7.50311	0	7.43926	0	7.50311	0	7.50311	0.04564		2.92949	0.24182	3.7738	0.14183	5.03907	0.13005
	7.50133	0	7.50133	0	7.50133	0	7.50133	0	7.50133	0	7.43741	0	7.50133	0	7.50133	0.0688		2.93115	0.2406	3.77655	0.14066	5.04397	0.12855
	7.49955	0	7.49955	0	7.49955	0	7.49955	0	7.49955	0	7.43557	0	7.49955	0	7.49955	0.05237		2.93281	0.23941	3.7793	0.1395	5.04888	0.12762
	7.49777	0	7.49777	0	7.49777	0	7.49777	0	7.49777	0	7.43373	0	7.49777	0	7.49777	0.08233		2.93447	0.23822	3.78206	0.13835	5.05381	0.12676
	7.49599	0	7.49599	0	7.49599	0	7.49599	0	7.49599	0	7.43189	0	7.49599	0	7.49599	0.04507		2.93613	0.23701	3.78482	0.13719	5.05874	0.12593
	7.49421	0	7.49421	0	7.49421	0	7.49421	0	7.49421	0	7.43005	0	7.49421	0	7.49421	0.06818		2.93779	0.23574	3.78759	0.13603	5.06368	0.12501
	7.49243	0	7.49243	0	7.49243	0	7.49243	0	7.49243	0	7.42821	0	7.49243	0	7.49243	0.04817		2.93946	0.23436	3.79035	0.13484	5.06863	0.12416
	7.49065	0	7.49065	0	7.49065	0	7.49065	0	7.49065	0	7.42637	0	7.49065	0	7.49065	0.07092		2.94113	0.23284	3.79313	0.13361	5.07359	0.12479
	7.48888	0	7.48888	0	7.48888	0	7.48888	0	7.48888	0	7.42453	0	7.48888	0	7.48888	0.07111		2.94279	0.23117	3.7959	0.13237	5.07855	0.12856
	7.4871	0	7.4871	0	7.4871	0	7.4871	0	7.4871	0	7.42269	0	7.4871	0	7.4871	0.07501		2.94447	0.22939	3.79868	0.13111	5.08353	0.1312
	7.48533	0	7.48533	0	7.48533	0	7.48533	0	7.48533	0	7.42086	0	7.48533	0	7.48533	0.06325		2.94614	0.22757	3.80147	0.12986	5.08852	0.12748
	7.48355	0	7.48355	0	7.48355	0	7.48355	0	7.48355	0	7.41902	0	7.48355	0	7.48355	0.07074		2.94781	0.22578	3.80426	0.12861	5.09352	0.12254
	7.48178	0	7.48178	0	7.48178	0	7.48178	0	7.48178	0	7.41719	0	7.48178	0	7.48178	0.10124		2.94949	0.22404	3.80705	0.1274	5.09853	0.12048
	7.48001	0	7.48001	0	7.48001	0	7.48001	0	7.48001	0	7.41535	0	7.48001	0	7.48001	0.06754		2.95117	0.22236	3.80985	0.12622	5.10355	0.11949
	7.47824	0	7.47824	0	7.47824	0	7.47824	0	7.47824	0	7.41352	0	7.47824	0	7.47824	0.08823		2.95285	0.22077	3.81265	0.12511	5.10858	0.11925
	7.47647	0	7.47647	0	7.47647	0	7.47647	0	7.47647	0	7.41169	0	7.47647	0	7.47647	0.0704		2.95453	0.21929	3.81546	0.12405	5.11361	0.11924
	7.4747	0	7.4747	0	7.4747	0	7.4747	0	7.4747	0	7.40986	0	7.4747	0	7.4747	0.10563		2.95622	0.21792	3.81827	0.12304	5.11866	0.11773
	7.47293	0	7.47293	0	7.47293	0	7.47293	0	7.47293	0	7.40803	0	7.47293	0	7.47293	0.10185		2.9579	0.21663	3.82108	0.12206	5.12372	0.1157
	7.47116	0	7.47116	0	7.47116	0	7.47116	0	7.47116	0	7.4062	0	7.47116	0	7.47116	0.11941		2.95959	0.21539	3.8239	0.12109	5.12879	0.1155
	7.46939	0	7.46939	0	7.46939	0	7.46939	0	7.46939	0	7.40437	0	7.46939	0	7.46939	0.07218		2.96128	0.21416	3.82672	0.12012	5.13387	0.11803
	7.46763	0	7.46763	0	7.46763	0	7.46763	0	7.46763	0	7.40255	0	7.46763	0	7.46763	0.11551		2.96297	0.21291	3.82955	0.11914	5.13895	0.12246
	7.46586	0	7.46586	0	7.46586	0	7.46586	0	7.46586	0	7.40072	0	7.46586	0	7.46586	0.09123		2.96467	0.21163	3.83238	0.11815	5.14405	0.12659
	7.4641	0	7.4641	0	7.4641	0	7.4641	0	7.4641	0	7.3989	0	7.4641	0	7.4641	0.13722		2.96636	0.21029	3.83521	0.11715	5.14916	0.12492
	7.46233	0	7.46233	0	7.46233	0	7.46233	0	7.46233	0	7.39707	0	7.46233	0	7.46233	0.07582		2.96806	0.2089	3.83805	0.11616	5.15428	0.11716
	7.46057	0	7.46057	0	7.46057	0	7.46057	0	7.46057	0	7.39525	0	7.46057	0	7.46057	0.11426		2.96976	0.20744	3.84089	0.11518	5.15941	0.11128
	7.45881	0	7.45881	0	7.45881	0	7.45881	0	7.45881	0	7.39342	0	7.45881	0	7.45881	0.09666		2.97146	0.20593	3.84374	0.11422	5.16455	0.10954
	7.45705	0	7.45705	0	7.45705	0	7.45705	0	7.45705	0	7.3916	0	7.45705	0	7.45705	0.12147		2.97317	0.20438	3.84659	0.11331	5.16969	0.10934
	7.45529	0	7.45529	0	7.45529	0	7.45529	0	7.45529	0	7.38978	0	7.45529	0	7.45529	0.11723		2.97487	0.2028	3.84945	0.11244	5.17485	0.10873
	7.45353	0	7.45353	0	7.45353	0	7.45353	0	7.45353	0	7.38796	0	7.45353	0	7.45353	0.11646		2.97658	0.20122	3.85231	0.1116	5.18002	0.10744
	7.45177	0	7.45177	0	7.45177	0	7.45177	0	7.45177	0	7.38614	0	7.45177	0	7.45177	0.11049		2.97829	0.19965	3.85517	0.11077	5.1852	0.10648
	7.45001	0	7.45001	0	7.45001	0	7.45001	0	7.45001	0	7.38433	0	7.45001	0	7.45001	0.1116		2.98	0.19813	3.85804	0.10995	5.19039	0.10817
	7.44825	0	7.44825	0	7.44825	0	7.44825	0	7.44825	0	7.38251	0	7.44825	0	7.44825	0.18003		2.98172	0.19666	3.86091	0.10914	5.1956	0.11464
	7.4465	0	7.4465	0	7.4465	0	7.4465	0	7.4465	0	7.38069	0	7.4465	0	7.4465	0.1064		2.98343	0.19524	3.86379	0.10831	5.20081	0.11997
	7.44474	0	7.44474	0	7.44474	0	7.44474	0	7.44474	0	7.37888	0	7.44474	0	7.44474	0.12416		2.98515	0.19383	3.86667	0.10748	5.20603	0.11896
	7.44299	0	7.44299	0	7.44299	0	7.44299	0	7.44299	0	7.37706	0	7.44299	0	7.44299	0.11417		2.98687	0.19241	3.86956	0.10663	5.21126	0.11746
	7.44123	0	7.44123	0	7.44123	0	7.44123	0	7.44123	0	7.37525	0	7.44123	0	7.44123	0.1562		2.98859	0.19097	3.87245	0.10579	5.2165	0.11364
	7.43948	0	7.43948	0	7.43948	0	7.43948	0	7.43948	0	7.37344	0	7.43948	0	7.43948	0.15516		2.99031	0.18951	3.87534	0.10494	5.22176	0.10688
	7.43773	0	7.43773	0	7.43773	0	7.43773	0	7.43773	0	7.37162	0	7.43773	0	7.43773	0.14967		2.99204	0.18805	3.87824	0.10412	5.22702	0.10494
	7.43597	0	7.43597	0	7.43597	0	7.43597	0	7.43597	0	7.36981	0	7.43597	0	7.43597	0.1236		2.99377	0.18658	3.88114	0.10331	5.23229	0.10908
	7.43422	0	7.43422	0	7.43422	0	7.43422	0	7.43422	0	7.368	0	7.43422	0	7.43422	0.15496		2.9955	0.18508	3.88405	0.10252	5.23758	0.11219
	7.43247	0	7.43247	0	7.43247	0	7.43247	0	7.43247	0	7.36619	0	7.43247	0	7.43247	0.1484		2.99723	0.18355	3.88696	0.10174	5.24288	0.10864
	7.43073	0	7.43073	0	7.43073	0	7.43073	0	7.43073	0	7.36439	0	7.43073	0	7.43073	0.16375		2.99896	0.18201	3.88988	0.10097	5.24818	0.1033
	7.42898	0	7.42898	0	7.42898	0	7.42898	0	7.42898	0	7.36258	0	7.42898	0	7.42898	0.10319		3.0007	0.1805	3.8928	0.10021	5.2535	0.10034
	7.42723	0	7.42723	0	7.42723	0	7.42723	0	7.42723	0	7.36077	0	7.42723	0	7.42723	0.15594		3.00243	0.17901	3.89572	0.09943	5.25883	0.0987
	7.42548	0	7.42548	0	7.42548	0	7.42548	0	7.42548	0	7.35897	0	7.42548	0	7.42548	0.12181		3.00417	0.17753	3.89865	0.09866	5.26417	0.09825
	7.42374	0	7.42374	0	7.42374	0	7.42374	0	7.42374	0	7.35716	0	7.42374	0	7.42374	0.21733		3.00592	0.17603	3.90158	0.09787	5.26952	0.10078
	7.42199	0	7.42199	0	7.42199	0	7.42199	0	7.42199	0	7.35536	0	7.42199	0	7.42199	0.09617		3.00766	0.1745	3.90452	0.09709	5.27488	0.10433
	7.42025	0	7.42025	0	7.42025	0	7.42025	0	7.42025	0	7.35356	0	7.42025	0	7.42025	0.15906		3.0094	0.17297	3.90746	0.09631	5.28025	0.10437
	7.41851	0	7.41851	0	7.41851	0	7.41851	0	7.41851	0	7.35175	0	7.41851	0	7.41851	0.12684		3.01115	0.1715	3.91041	0.09552	5.28563	0.10497
	7.41676	0	7.41676	0	7.41676	0	7.41676	0	7.41676	0	7.34995	0	7.41676	0	7.41676	0.20687		3.0129	0.17011	3.91336	0.09474	5.29102	0.10756
	7.41502	0	7.41502	0	7.41502	0	7.41502	0	7.41502	0	7.34815	0	7.41502	0	7.41502	0.11692		3.01465	0.16879	3.91632	0.09397	5.29643	0.10488
	7.41328	0	7.41328	0	7.41328	0	7.41328	0	7.41328	0	7.34635	0	7.41328	0	7.41328	0.14997		3.01641	0.16749	3.91928	0.09322	5.30184	0.10003
	7.41154	0	7.41154	0	7.41154	0	7.41154	0	7.41154	0	7.34455	0	7.41154	0	7.41154	0.12666		3.01816	0.1662	3.92224	0.0925	5.30727	0.09739
	7.4098	0	7.4098	0	7.4098	0	7.4098	0	7.4098	0	7.34276	0	7.4098	0	7.4098	0.15446		3.01992	0.16492	3.92521	0.0918	5.31271	0.09518
	7.40806	0	7.40806	0	7.40806	0	7.40806	0	7.40806	0	7.34096	0	7.40806	0	7.40806	0.1623		3.02168	0.16366	3.92818	0.09113	5.31816	0.09379
	7.40633	0	7.40633	0	7.40633	0	7.40633	0	7.40633	0	7.33916	0	7.40633	0	7.40633	0.14045		3.02344	0.1624	3.93116	0.09049	5.32362	0.09316
	7.40459	0	7.40459	0	7.40459	0	7.40459	0	7.40459	0	7.33737	0	7.40459	0	7.40459	0.1127		3.02521	0.16111	3.93415	0.08989	5.32909	0.09231
	7.40285	0	7.40285	0	7.40285	0	7.40285	0	7.40285	0	7.33557	0	7.40285	0	7.40285	0.13829		3.02697	0.1598	3.93713	0.08931	5.33457	0.09274
	7.40112	0	7.40112	0	7.40112	0	7.40112	0	7.40112	0	7.33378	0	7.40112	0	7.40112	0.15658		3.02874	0.15849	3.94012	0.08875	5.34007	0.09875
	7.39939	0	7.39939	0	7.39939	0	7.39939	0	7.39939	0	7.33199	0	7.39939	0	7.39939	0.13784		3.03051	0.15721	3.94312	0.08819	5.34557	0.11423
	7.39765	0	7.39765	0	7.39765	0	7.39765	0	7.39765	0	7.3302	0	7.39765	0	7.39765	0.09901		3.03228	0.15597	3.94612	0.08763	5.35109	0.1285
	7.39592	0	7.39592	0	7.39592	0	7.39592	0	7.39592	0	7.32841	0	7.39592	0	7.39592	0.13397		3.03406	0.15473	3.94913	0.08706	5.35662	0.11915
	7.39419	0	7.39419	0	7.39419	0	7.39419	0	7.39419	0	7.32662	0	7.39419	0	7.39419	0.12002		3.03583	0.15341	3.95214	0.08649	5.36216	0.102
	7.39246	0	7.39246	0	7.39246	0	7.39246	0	7.39246	0	7.32483	0	7.39246	0	7.39246	0.16085		3.03761	0.15199	3.95515	0.08592	5.36771	0.09384
	7.39073	0	7.39073	0	7.39073	0	7.39073	0	7.39073	0	7.32304	0	7.39073	0	7.39073	0.09601		3.03939	0.15047	3.95817	0.08535	5.37327	0.09272
	7.389	0	7.389	0	7.389	0	7.389	0	7.389	0	7.32125	0	7.389	0	7.389	0.12853		3.04118	0.14891	3.96119	0.08477	5.37884	0.09237
	7.38727	0	7.38727	0	7.38727	0	7.38727	0	7.38727	0	7.31947	0	7.38727	0	7.38727	0.10444		3.04296	0.14735	3.96422	0.08419	5.38443	0.09019
	7.38554	0	7.38554	0	7.38554	0	7.38554	0	7.38554	0	7.31768	0	7.38554	0	7.38554	0.19214		3.04475	0.14582	3.96726	0.0836	5.39002	0.08791
	7.38381	0	7.38381	0	7.38381	0	7.38381	0	7.38381	0	7.3159	0	7.38381	0	7.38381	0.08763		3.04654	0.14435	3.97029	0.08302	5.39563	0.08726
	7.38209	0	7.38209	0	7.38209	0	7.38209	0	7.38209	0	7.31411	0	7.38209	0	7.38209	0.11956		3.04833	0.14298	3.97334	0.08245	5.40125	0.08919
	7.38036	0	7.38036	0	7.38036	0	7.38036	0	7.38036	0	7.31233	0	7.38036	0	7.38036	0.09698		3.05012	0.14174	3.97638	0.0819	5.40689	0.09563
	7.37864	0	7.37864	0	7.37864	0	7.37864	0	7.37864	0	7.31055	0	7.37864	0	7.37864	0.15626		3.05192	0.1406	3.97944	0.08135	5.41253	0.10683
	7.37691	0	7.37691	0	7.37691	0	7.37691	0	7.37691	0	7.30877	0	7.37691	0	7.37691	0.09308		3.05371	0.13952	3.98249	0.08081	5.41819	0.11873
	7.37519	0	7.37519	0	7.37519	0	7.37519	0	7.37519	0	7.30699	0	7.37519	0	7.37519	0.10869		3.05551	0.13843	3.98555	0.08029	5.42385	0.11753
	7.37347	0	7.37347	0	7.37347	0	7.37347	0	7.37347	0	7.30521	0	7.37347	0	7.37347	0.11204		3.05731	0.13726	3.98862	0.07978	5.42953	0.10251
	7.37175	0	7.37175	0	7.37175	0	7.37175	0	7.37175	0	7.30343	0	7.37175	0	7.37175	0.12789		3.05912	0.13603	3.99169	0.07928	5.43522	0.09345
	7.37003	0	7.37003	0	7.37003	0	7.37003	0	7.37003	0	7.30165	0	7.37003	0	7.37003	0.12591		3.06092	0.13475	3.99476	0.07878	5.44093	0.09271
	7.36831	0	7.36831	0	7.36831	0	7.36831	0	7.36831	0	7.29988	0	7.36831	0	7.36831	0.11009		3.06273	0.13346	3.99784	0.07827	5.44664	0.0921
	7.36659	0	7.36659	0	7.36659	0	7.36659	0	7.36659	0	7.2981	0	7.36659	0	7.36659	0.12352		3.06454	0.1322	4.00093	0.07775	5.45237	0.09185
	7.36487	0	7.36487	0	7.36487	0	7.36487	0	7.36487	0	7.29633	0	7.36487	0	7.36487	0.12106		3.06635	0.13099	4.00402	0.07724	5.45811	0.10001
	7.36315	0	7.36315	0	7.36315	0	7.36315	0	7.36315	0	7.29455	0	7.36315	0	7.36315	0.13342		3.06817	0.12986	4.00711	0.07673	5.46386	0.11237
	7.36144	0	7.36144	0	7.36144	0	7.36144	0	7.36144	0	7.29278	0	7.36144	0	7.36144	0.12453		3.06998	0.12882	4.01021	0.07623	5.46962	0.11191
	7.35972	0	7.35972	0	7.35972	0	7.35972	0	7.35972	0	7.29101	0	7.35972	0	7.35972	0.12472		3.0718	0.12784	4.01332	0.07574	5.4754	0.1056
	7.35801	0	7.35801	0	7.35801	0	7.35801	0	7.35801	0	7.28923	0	7.35801	0	7.35801	0.16017		3.07362	0.12689	4.01642	0.07527	5.48119	0.09975
	7.35629	0	7.35629	0	7.35629	0	7.35629	0	7.35629	0	7.28746	0	7.35629	0	7.35629	0.17733		3.07545	0.12593	4.01954	0.07481	5.48699	0.09084
	7.35458	0	7.35458	0	7.35458	0	7.35458	0	7.35458	0	7.28569	0	7.35458	0	7.35458	0.14907		3.07727	0.12498	4.02266	0.07435	5.4928	0.08439
	7.35287	0	7.35287	0	7.35287	0	7.35287	0	7.35287	0	7.28392	0	7.35287	0	7.35287	0.19074		3.0791	0.12399	4.02578	0.07389	5.49863	0.083
	7.35116	0	7.35116	0	7.35116	0	7.35116	0	7.35116	0	7.28216	0	7.35116	0	7.35116	0.22173		3.08093	0.12294	4.02891	0.07343	5.50446	0.08296
	7.34944	0	7.34944	0	7.34944	0	7.34944	0	7.34944	0	7.28039	0	7.34944	0	7.34944	0.22886		3.08276	0.12181	4.03204	0.07296	5.51031	0.08466
	7.34773	0	7.34773	0	7.34773	0	7.34773	0	7.34773	0	7.27862	0	7.34773	0	7.34773	0.23313		3.08459	0.12062	4.03518	0.07248	5.51617	0.09161
	7.34603	0	7.34603	0	7.34603	0	7.34603	0	7.34603	0	7.27686	0	7.34603	0	7.34603	0.23005		3.08643	0.11938	4.03832	0.07198	5.52205	0.09771
	7.34432	0	7.34432	0	7.34432	0	7.34432	0	7.34432	0	7.27509	0	7.34432	0	7.34432	0.19267		3.08827	0.11817	4.04147	0.07149	5.52794	0.09448
	7.34261	0	7.34261	0	7.34261	0	7.34261	0	7.34261	0	7.27333	0	7.34261	0	7.34261	0.12529		3.09011	0.11704	4.04462	0.071	5.53384	0.08835
	7.3409	0	7.3409	0	7.3409	0	7.3409	0	7.3409	0	7.27157	0	7.3409	0	7.3409	0.03923		3.09195	0.11597	4.04778	0.07053	5.53975	0.08752
	7.3392	0	7.3392	0	7.3392	0	7.3392	0	7.3392	0	7.2698	0	7.3392	0	7.3392	0.02631		3.0938	0.11496	4.05094	0.07009	5.54567	0.09482
	7.33749	0	7.33749	0	7.33749	0	7.33749	0	7.33749	0	7.26804	0	7.33749	0	7.33749	0.02391		3.09564	0.11403	4.05411	0.06969	5.55161	0.1041
	7.33579	0	7.33579	0	7.33579	0	7.33579	0	7.33579	0	7.26628	0	7.33579	0	7.33579	0.01991		3.09749	0.1132	4.05728	0.06931	5.55756	0.10519
	7.33408	0	7.33408	0	7.33408	0	7.33408	0	7.33408	0	7.26452	0	7.33408	0	7.33408	0.02008		3.09934	0.11245	4.06046	0.06896	5.56352	0.10423
	7.33238	0	7.33238	0	7.33238	0	7.33238	0	7.33238	0	7.26276	0	7.33238	0	7.33238	0.03005		3.1012	0.11172	4.06364	0.06862	5.5695	0.10949
	7.33068	0	7.33068	0	7.33068	0	7.33068	0	7.33068	0	7.26101	0	7.33068	0	7.33068	0.02681		3.10305	0.11094	4.06683	0.06828	5.57549	0.11951
	7.32898	0	7.32898	0	7.32898	0	7.32898	0	7.32898	0	7.25925	0	7.32898	0	7.32898	0.0418		3.10491	0.11007	4.07002	0.06794	5.58149	0.11777
	7.32728	0	7.32728	0	7.32728	0	7.32728	0	7.32728	0	7.25749	0	7.32728	0	7.32728	0.02603		3.10677	0.1091	4.07322	0.06759	5.5875	0.0991
	7.32558	0	7.32558	0	7.32558	0	7.32558	0	7.32558	0	7.25574	0	7.32558	0	7.32558	0.04931		3.10864	0.10805	4.07642	0.06722	5.59353	0.08696
	7.32388	0	7.32388	0	7.32388	0	7.32388	0	7.32388	0	7.25398	0	7.32388	0	7.32388	0.04519		3.1105	0.107	4.07963	0.06685	5.59957	0.08622
	7.32218	0	7.32218	0	7.32218	0	7.32218	0	7.32218	0	7.25223	0	7.32218	0	7.32218	0.0681		3.11237	0.10595	4.08284	0.06646	5.60563	0.08981
	7.32048	0	7.32048	0	7.32048	0	7.32048	0	7.32048	0	7.25048	0	7.32048	0	7.32048	0.04476		3.11424	0.10489	4.08606	0.06607	5.61169	0.09417
	7.31878	0	7.31878	0	7.31878	0	7.31878	0	7.31878	0	7.24873	0	7.31878	0	7.31878	0.08419		3.11611	0.10384	4.08928	0.06568	5.61777	0.09608
	7.31709	0	7.31709	0	7.31709	0	7.31709	0	7.31709	0	7.24697	0	7.31709	0	7.31709	0.07559		3.11798	0.10281	4.09251	0.06528	5.62387	0.09449
	7.31539	0	7.31539	0	7.31539	0	7.31539	0	7.31539	0	7.24522	0	7.31539	0	7.31539	0.09316		3.11986	0.10183	4.09574	0.06489	5.62997	0.09945
	7.3137	0	7.3137	0	7.3137	0	7.3137	0	7.3137	0	7.24347	0	7.3137	0	7.3137	0.07682		3.12174	0.10087	4.09898	0.06451	5.63609	0.11654
	7.31201	0	7.31201	0	7.31201	0	7.31201	0	7.31201	0	7.24173	0	7.31201	0	7.31201	0.11972		3.12362	0.09989	4.10222	0.06413	5.64222	0.13227
	7.31031	0	7.31031	0	7.31031	0	7.31031	0	7.31031	0	7.23998	0	7.31031	0	7.31031	0.12524		3.1255	0.09889	4.10547	0.06376	5.64837	0.12225
	7.30862	0	7.30862	0	7.30862	0	7.30862	0	7.30862	0	7.23823	0	7.30862	0	7.30862	0.12022		3.12738	0.09788	4.10872	0.06338	5.65453	0.10318
	7.30693	0	7.30693	0	7.30693	0	7.30693	0	7.30693	0	7.23649	0	7.30693	0	7.30693	0.11276		3.12927	0.09689	4.11198	0.06302	5.6607	0.08992
	7.30524	0	7.30524	0	7.30524	0	7.30524	0	7.30524	0	7.23474	0	7.30524	0	7.30524	0.13247		3.13116	0.09598	4.11524	0.06266	5.66689	0.08797
	7.30355	0	7.30355	0	7.30355	0	7.30355	0	7.30355	0	7.233	0	7.30355	0	7.30355	0.16452		3.13305	0.09517	4.11851	0.06231	5.67309	0.09587
	7.30186	0	7.30186	0	7.30186	0	7.30186	0	7.30186	0	7.23125	0	7.30186	0	7.30186	0.127		3.13495	0.09445	4.12178	0.06195	5.6793	0.10014
	7.30017	0	7.30017	0	7.30017	0	7.30017	0	7.30017	0	7.22951	0	7.30017	0	7.30017	0.16107		3.13684	0.09377	4.12506	0.0616	5.68553	0.09861
	7.29849	0	7.29849	0	7.29849	0	7.29849	0	7.29849	0	7.22777	0	7.29849	0	7.29849	0.14284		3.13874	0.09312	4.12835	0.06124	5.69177	0.09632
	7.2968	0	7.2968	0	7.2968	0	7.2968	0	7.2968	0	7.22603	0	7.2968	0	7.2968	0.17066		3.14064	0.0925	4.13164	0.0609	5.69803	0.09343
	7.29511	0	7.29511	0	7.29511	0	7.29511	0	7.29511	0	7.22429	0	7.29511	0	7.29511	0.12846		3.14255	0.09188	4.13493	0.06069	5.70429	0.10028
	7.29343	0	7.29343	0	7.29343	0	7.29343	0	7.29343	0	7.22255	0	7.29343	0	7.29343	0.14633		3.14445	0.09124	4.13823	0.06048	5.71058	0.1233
	7.29174	0	7.29174	0	7.29174	0	7.29174	0	7.29174	0	7.22081	0	7.29174	0	7.29174	0.17948		3.14636	0.09056	4.14154	0.06028	5.71687	0.14332
	7.29006	0	7.29006	0	7.29006	0	7.29006	0	7.29006	0	7.21907	0	7.29006	0	7.29006	0.19388		3.14827	0.08981	4.14485	0.06007	5.72318	0.13846
	7.28838	0	7.28838	0	7.28838	0	7.28838	0	7.28838	0	7.21734	0	7.28838	0	7.28838	0.14923		3.15018	0.089	4.14816	0.05987	5.72951	0.12656
	7.2867	0	7.2867	0	7.2867	0	7.2867	0	7.2867	0	7.2156	0	7.2867	0	7.2867	0.15136		3.1521	0.08819	4.15148	0.05966	5.73585	0.11897
	7.28502	0	7.28502	0	7.28502	0	7.28502	0	7.28502	0	7.21386	0	7.28502	0	7.28502	0.18466		3.15402	0.0874	4.15481	0.05946	5.7422	0.1164
	7.28334	0	7.28334	0	7.28334	0	7.28334	0	7.28334	0	7.21213	0	7.28334	0	7.28334	0.20405		3.15594	0.08662	4.15814	0.05925	5.74856	0.11596
	7.28166	0	7.28166	0	7.28166	0	7.28166	0	7.28166	0	7.2104	0	7.28166	0	7.28166	0.13788		3.15786	0.08584	4.16148	0.05905	5.75494	0.11644
	7.27998	0	7.27998	0	7.27998	0	7.27998	0	7.27998	0	7.20866	0	7.27998	0	7.27998	0.18346		3.15978	0.08505	4.16482	0.05884	5.76134	0.12577
	7.2783	0	7.2783	0	7.2783	0	7.2783	0	7.2783	0	7.20693	0	7.2783	0	7.2783	0.19892		3.16171	0.08429	4.16817	0.05864	5.76775	0.13925
	7.27662	0	7.27662	0	7.27662	0	7.27662	0	7.27662	0	7.2052	0	7.27662	0	7.27662	0.17407		3.16364	0.08358	4.17152	0.05843	5.77417	0.12738
	7.27495	0	7.27495	0	7.27495	0	7.27495	0	7.27495	0	7.20347	0	7.27495	0	7.27495	0.16133		3.16557	0.08293	4.17488	0.05823	5.78061	0.10504
	7.27327	0	7.27327	0	7.27327	0	7.27327	0	7.27327	0	7.20174	0	7.27327	0	7.27327	0.15722		3.1675	0.08234	4.17825	0.05802	5.78706	0.08751
	7.2716	0	7.2716	0	7.2716	0	7.2716	0	7.2716	0	7.20001	0	7.2716	0	7.2716	0.24069		3.16944	0.08179	4.18162	0.05781	5.79352	0.08156
	7.26992	0	7.26992	0	7.26992	0	7.26992	0	7.26992	0	7.19829	0	7.26992	0	7.26992	0.1349		3.17138	0.08126	4.18499	0.05761	5.8	0.08497
	7.26825	0	7.26825	0	7.26825	0	7.26825	0	7.26825	0	7.19656	0	7.26825	0	7.26825	0.16583		3.17332	0.08076	4.18837	0.0574	5.8065	0.09127
	7.26658	0	7.26658	0	7.26658	0	7.26658	0	7.26658	0	7.19483	0	7.26658	0	7.26658	0.15674		3.17526	0.08029	4.19176	0.0572	5.81301	0.10428
	7.2649	0	7.2649	0	7.2649	0	7.2649	0	7.2649	0	7.19311	0	7.2649	0	7.2649	0.21065		3.17721	0.07981	4.19515	0.05699	5.81953	0.13714
	7.26323	0	7.26323	0	7.26323	0	7.26323	0	7.26323	0	7.19138	0	7.26323	0	7.26323	0.15442		3.17916	0.07931	4.19855	0.05679	5.82607	0.16173
	7.26156	0	7.26156	0	7.26156	0	7.26156	0	7.26156	0	7.18966	0	7.26156	0	7.26156	0.11764		3.18111	0.07873	4.20195	0.05658	5.83263	0.13401
	7.25989	0	7.25989	0	7.25989	0	7.25989	0	7.25989	0	7.18794	0	7.25989	0	7.25989	0.1555		3.18306	0.07809	4.20536	0.05638	5.83919	0.10664
	7.25823	0	7.25823	0	7.25823	0	7.25823	0	7.25823	0	7.18622	0	7.25823	0	7.25823	0.16036		3.18501	0.0774	4.20877	0.05617	5.84578	0.09667
	7.25656	0	7.25656	0	7.25656	0	7.25656	0	7.25656	0	7.1845	0	7.25656	0	7.25656	0.12481		3.18697	0.0767	4.21219	0.05597	5.85237	0.10223
	7.25489	0	7.25489	0	7.25489	0	7.25489	0	7.25489	0	7.18278	0	7.25489	0	7.25489	0.15605		3.18893	0.07602	4.21561	0.05576	5.85899	0.11968
	7.25322	0	7.25322	0	7.25322	0	7.25322	0	7.25322	0	7.18106	0	7.25322	0	7.25322	0.17693		3.19089	0.07539	4.21904	0.05556	5.86562	0.13389
	7.25156	0	7.25156	0	7.25156	0	7.25156	0	7.25156	0	7.17934	0	7.25156	0	7.25156	0.12941		3.19286	0.07483	4.22248	0.05535	5.87226	0.13739
	7.24989	0	7.24989	0	7.24989	0	7.24989	0	7.24989	0	7.17762	0	7.24989	0	7.24989	0.13919		3.19483	0.07438	4.22592	0.05514	5.87892	0.14901
	7.24823	0	7.24823	0	7.24823	0	7.24823	0	7.24823	0	7.1759	0	7.24823	0	7.24823	0.12835		3.1968	0.07403	4.22937	0.05494	5.88559	0.16982
	7.24657	0	7.24657	0	7.24657	0	7.24657	0	7.24657	0	7.17419	0	7.24657	0	7.24657	0.15453		3.19877	0.07377	4.23282	0.05473	5.89228	0.16483
	7.2449	0	7.2449	0	7.2449	0	7.2449	0	7.2449	0	7.17247	0	7.2449	0	7.2449	0.09626		3.20074	0.07354	4.23628	0.05453	5.89898	0.12987
	7.24324	0	7.24324	0	7.24324	0	7.24324	0	7.24324	0	7.17076	0	7.24324	0	7.24324	0.10732		3.20272	0.07329	4.23974	0.05432	5.9057	0.10501
	7.24158	0	7.24158	0	7.24158	0	7.24158	0	7.24158	0	7.16904	0	7.24158	0	7.24158	0.14506		3.2047	0.07297	4.24321	0.05412	5.91243	0.10267
	7.23992	0	7.23992	0	7.23992	0	7.23992	0	7.23992	0	7.16733	0	7.23992	0	7.23992	0.10312		3.20668	0.07258	4.24669	0.05391	5.91918	0.11406
	7.23826	0	7.23826	0	7.23826	0	7.23826	0	7.23826	0	7.16562	0	7.23826	0	7.23826	0.09731		3.20867	0.0721	4.25017	0.05371	5.92595	0.12774
	7.2366	0	7.2366	0	7.2366	0	7.2366	0	7.2366	0	7.16391	0	7.2366	0	7.2366	0.11628		3.21065	0.07154	4.25365	0.0535	5.93273	0.14295
	7.23494	0	7.23494	0	7.23494	0	7.23494	0	7.23494	0	7.1622	0	7.23494	0	7.23494	0.10929		3.21264	0.07092	4.25715	0.0533	5.93952	0.14947
	7.23329	0	7.23329	0	7.23329	0	7.23329	0	7.23329	0	7.16049	0	7.23329	0	7.23329	0.10259		3.21463	0.07029	4.26064	0.05309	5.94633	0.13221
	7.23163	0	7.23163	0	7.23163	0	7.23163	0	7.23163	0	7.15878	0	7.23163	0	7.23163	0.07394		3.21663	0.0697	4.26415	0.05289	5.95316	0.11464
	7.22998	0	7.22998	0	7.22998	0	7.22998	0	7.22998	0	7.15707	0	7.22998	0	7.22998	0.0811		3.21862	0.06916	4.26766	0.05268	5.96	0.10658
	7.22832	0	7.22832	0	7.22832	0	7.22832	0	7.22832	0	7.15537	0	7.22832	0	7.22832	0.10082		3.22062	0.06871	4.27117	0.05248	5.96686	0.11086
	7.22667	0	7.22667	0	7.22667	0	7.22667	0	7.22667	0	7.15366	0	7.22667	0	7.22667	0.06186		3.22263	0.06833	4.27469	0.05227	5.97374	0.11907
	7.22501	0	7.22501	0	7.22501	0	7.22501	0	7.22501	0	7.15195	0	7.22501	0	7.22501	0.06454		3.22463	0.06799	4.27822	0.05206	5.98063	0.12809
	7.22336	0	7.22336	0	7.22336	0	7.22336	0	7.22336	0	7.15025	0	7.22336	0	7.22336	0.09287		3.22664	0.06765	4.28175	0.05186	5.98753	0.13328
	7.22171	0	7.22171	0	7.22171	0	7.22171	0	7.22171	0	7.14855	0	7.22171	0	7.22171	0.05786		3.22865	0.06731	4.28529	0.05165	5.99446	0.11224
	7.22006	0	7.22006	0	7.22006	0	7.22006	0	7.22006	0	7.14684	0	7.22006	0	7.22006	0.0523		3.23066	0.06694	4.28884	0.05145	6.00139	0.09429
	7.21841	0	7.21841	0	7.21841	0	7.21841	0	7.21841	0	7.14514	0	7.21841	0	7.21841	0.0808		3.23267	0.06653	4.29239	0.05124	6.00835	0.09583
	7.21676	0	7.21676	0	7.21676	0	7.21676	0	7.21676	0	7.14344	0	7.21676	0	7.21676	0.04543		3.23469	0.06609	4.29594	0.05104	6.01532	0.10101
	7.21511	0	7.21511	0	7.21511	0	7.21511	0	7.21511	0	7.14174	0	7.21511	0	7.21511	0.04772		3.23671	0.06564	4.29951	0.05083	6.0223	0.09283
	7.21346	0	7.21346	0	7.21346	0	7.21346	0	7.21346	0	7.14004	0	7.21346	0	7.21346	0.06069		3.23873	0.06518	4.30307	0.05063	6.02931	0.08941
	7.21181	0	7.21181	0	7.21181	0	7.21181	0	7.21181	0	7.13834	0	7.21181	0	7.21181	0.03998		3.24075	0.06475	4.30665	0.05042	6.03633	0.10107
	7.21017	0	7.21017	0	7.21017	0	7.21017	0	7.21017	0	7.13664	0	7.21017	0	7.21017	0.04334		3.24278	0.06436	4.31023	0.05022	6.04336	0.1274
	7.20852	0	7.20852	0	7.20852	0	7.20852	0	7.20852	0	7.13494	0	7.20852	0	7.20852	0.05194		3.24481	0.06401	4.31381	0.05001	6.05041	0.14667
	7.20687	0	7.20687	0	7.20687	0	7.20687	0	7.20687	0	7.13325	0	7.20687	0	7.20687	0.03478		3.24684	0.0637	4.31741	0.04981	6.05748	0.139
	7.20523	0	7.20523	0	7.20523	0	7.20523	0	7.20523	0	7.13155	0	7.20523	0	7.20523	0.04835		3.24887	0.06341	4.321	0.0496	6.06457	0.14536
	7.20359	0	7.20359	0	7.20359	0	7.20359	0	7.20359	0	7.12986	0	7.20359	0	7.20359	0.03457		3.25091	0.06312	4.32461	0.04939	6.07167	0.14864
	7.20194	0	7.20194	0	7.20194	0	7.20194	0	7.20194	0	7.12816	0	7.20194	0	7.20194	0.03174		3.25295	0.06283	4.32822	0.04919	6.07879	0.11757
	7.2003	0	7.2003	0	7.2003	0	7.2003	0	7.2003	0	7.12647	0	7.2003	0	7.2003	0.03272		3.25499	0.06255	4.33183	0.04898	6.08592	0.09515
	7.19866	0	7.19866	0	7.19866	0	7.19866	0	7.19866	0	7.12478	0	7.19866	0	7.19866	0.03077		3.25704	0.06228	4.33545	0.04878	6.09307	0.09097
	7.19702	0	7.19702	0	7.19702	0	7.19702	0	7.19702	0	7.12309	0	7.19702	0	7.19702	0.02223		3.25908	0.06202	4.33908	0.04857
	7.19538	0	7.19538	0	7.19538	0	7.19538	0	7.19538	0	7.12139	0	7.19538	0	7.19538	0.02594		3.26113	0.06177	4.34272	0.04837
	7.19374	0	7.19374	0	7.19374	0	7.19374	0	7.19374	0	7.1197	0	7.19374	0	7.19374	0.02828		3.26319	0.06152	4.34636	0.04816
	7.1921	0	7.1921	0	7.1921	0	7.1921	0	7.1921	0	7.11802	0	7.1921	0	7.1921	0.01673		3.26524	0.06128	4.35	0.04796
	7.19046	0	7.19046	0	7.19046	0	7.19046	0	7.19046	0	7.11633	0	7.19046	0	7.19046	0.01849		3.2673	0.06104	4.35366	0.04775
	7.18883	0	7.18883	0	7.18883	0	7.18883	0	7.18883	0	7.11464	0	7.18883	0	7.18883	0.01961		3.26936	0.06078	4.35731	0.04755
	7.18719	0	7.18719	0	7.18719	0	7.18719	0	7.18719	0	7.11295	0	7.18719	0	7.18719	0.01646		3.27142	0.0605	4.36098	0.04734
	7.18556	0	7.18556	0	7.18556	0	7.18556	0	7.18556	0	7.11127	0	7.18556	0	7.18556	0.01228		3.27349	0.06017	4.36465	0.04714
	7.18392	0	7.18392	0	7.18392	0	7.18392	0	7.18392	0	7.10958	0	7.18392	0	7.18392	0.01492		3.27556	0.05982	4.36833	0.04693
	7.18229	0	7.18229	0	7.18229	0	7.18229	0	7.18229	0	7.1079	0	7.18229	0	7.18229	0.01376		3.27763	0.05947	4.37201	0.04673
	7.18065	0	7.18065	0	7.18065	0	7.18065	0	7.18065	0	7.10621	0	7.18065	0	7.18065	0.01028		3.2797	0.05914	4.3757	0.04652
	7.17902	0	7.17902	0	7.17902	0	7.17902	0	7.17902	0	7.10453	0	7.17902	0	7.17902	0.00996		3.28177	0.05885	4.3794	0.04631
	7.17739	0	7.17739	0	7.17739	0	7.17739	0	7.17739	0	7.10285	0	7.17739	0	7.17739	0.01183		3.28385	0.05861	4.3831	0.04611
	7.17576	0	7.17576	0	7.17576	0	7.17576	0	7.17576	0	7.10117	0	7.17576	0	7.17576	0.0083		3.28593	0.05843	4.38681	0.04583
	7.17413	0	7.17413	0	7.17413	0	7.17413	0	7.17413	0	7.09949	0	7.17413	0	7.17413	0.00663		3.28802	0.05831	4.39052	0.04556
	7.1725	0	7.1725	0	7.1725	0	7.1725	0	7.1725	0	7.09781	0	7.1725	0	7.1725	0.00797		3.2901	0.05823	4.39424	0.04528
	7.17087	0	7.17087	0	7.17087	0	7.17087	0	7.17087	0	7.09613	0	7.17087	0	7.17087	0.00669		3.29219	0.05816	4.39797	0.04503
	7.16924	0	7.16924	0	7.16924	0	7.16924	0	7.16924	0	7.09445	0	7.16924	0	7.16924	0.00542		3.29428	0.05807	4.4017	0.04482
	7.16762	0	7.16762	0	7.16762	0	7.16762	0	7.16762	0	7.09277	0	7.16762	0	7.16762	0.00508		3.29638	0.05792	4.40544	0.04463
	7.16599	0	7.16599	0	7.16599	0	7.16599	0	7.16599	0	7.0911	0	7.16599	0	7.16599	0.00591		3.29848	0.05769	4.40919	0.04447
	7.16436	0	7.16436	0	7.16436	0	7.16436	0	7.16436	0	7.08942	0	7.16436	0	7.16436	0.00316		3.30058	0.0574	4.41294	0.04433
	7.16274	0	7.16274	0	7.16274	0	7.16274	0	7.16274	0	7.08775	0	7.16274	0	7.16274	0.00326		3.30268	0.05709	4.4167	0.04421
	7.16111	0	7.16111	0	7.16111	0	7.16111	0	7.16111	0	7.08607	0	7.16111	0	7.16111	0.0043		3.30478	0.05678	4.42046	0.04411
	7.15949	0	7.15949	0	7.15949	0	7.15949	0	7.15949	0	7.0844	0	7.15949	0	7.15949	0		3.30689	0.05652	4.42424	0.04404
	7.15787	0	7.15787	0	7.15787	0	7.15787	0	7.15787	0	7.08273	0	7.15787	0	7.15787	0		3.309	0.05631	4.42801	0.04399
	7.15625	0	7.15625	0	7.15625	0	7.15625	0	7.15625	0	7.08105	0	7.15625	0	7.15625	0		3.31111	0.05618	4.4318	0.04397
	7.15462	0	7.15462	0	7.15462	0	7.15462	0	7.15462	0	7.07938	0	7.15462	0	7.15462	0		3.31323	0.05613	4.43559	0.04396
	7.153	0	7.153	0	7.153	0	7.153	0	7.153	0	7.07771	0	7.153	0	7.153	0		3.31535	0.05613	4.43939	0.04396
	7.15138	0	7.15138	0	7.15138	0	7.15138	0	7.15138	0	7.07604	0	7.15138	0	7.15138	0		3.31747	0.05614	4.44319	0.04395
	7.14976	0	7.14976	0	7.14976	0	7.14976	0	7.14976	0	7.07437	0	7.14976	0	7.14976	0		3.31959	0.05611	4.447	0.04391
	7.14815	0	7.14815	0	7.14815	0	7.14815	0	7.14815	0	7.07271	0	7.14815	0	7.14815	0		3.32172	0.05602	4.45082	0.04379
	7.14653	0	7.14653	0	7.14653	0	7.14653	0	7.14653	0	7.07104	0	7.14653	0	7.14653	0		3.32385	0.05586	4.45464	0.04359
	7.14491	0	7.14491	0	7.14491	0	7.14491	0	7.14491	0	7.06937	0	7.14491	0	7.14491	0		3.32598	0.05564	4.45847	0.04332
	7.1433	0	7.1433	0	7.1433	0	7.1433	0	7.1433	0	7.06771	0	7.1433	0	7.1433	0		3.32812	0.0554	4.46231	0.04298
	7.14168	0	7.14168	0	7.14168	0	7.14168	0	7.14168	0	7.06604	0	7.14168	0	7.14168	0		3.33025	0.05515	4.46615	0.04261
	7.14006	0	7.14006	0	7.14006	0	7.14006	0	7.14006	0	7.06438	0	7.14006	0	7.14006	0		3.33239	0.05492	4.47	0.04224
	7.13845	0	7.13845	0	7.13845	0	7.13845	0	7.13845	0	7.06272	0	7.13845	0	7.13845	0		3.33454	0.05472	4.47386	0.04188
	7.13684	0	7.13684	0	7.13684	0	7.13684	0	7.13684	0	7.06105	0	7.13684	0	7.13684	0		3.33668	0.05457	4.47772	0.04155
	7.13523	0	7.13523	0	7.13523	0	7.13523	0	7.13523	0	7.05939	0	7.13523	0	7.13523	0		3.33883	0.05446	4.48159	0.04126
	7.13361	0	7.13361	0	7.13361	0	7.13361	0	7.13361	0	7.05773	0	7.13361	0	7.13361	0		3.34098	0.05437	4.48547	0.041
	7.132	0	7.132	0	7.132	0	7.132	0	7.132	0	7.05607	0	7.132	0	7.132	0		3.34314	0.05429	4.48935	0.04078
	7.13039	0	7.13039	0	7.13039	0	7.13039	0	7.13039	0	7.05441	0	7.13039	0	7.13039	0		3.34529	0.05421	4.49324	0.04059
	7.12878	0	7.12878	0	7.12878	0	7.12878	0	7.12878	0	7.05275	0	7.12878	0	7.12878	0		3.34745	0.0541	4.49714	0.0404
	7.12717	0	7.12717	0	7.12717	0	7.12717	0	7.12717	0	7.0511	0	7.12717	0	7.12717	0		3.34961	0.05397	4.50105	0.04024
	7.12556	0	7.12556	0	7.12556	0	7.12556	0	7.12556	0	7.04944	0	7.12556	0	7.12556	0		3.35178	0.0538	4.50496	0.0401
	7.12396	0	7.12396	0	7.12396	0	7.12396	0	7.12396	0	7.04778	0	7.12396	0	7.12396	0		3.35395	0.05359	4.50887	0.03997
	7.12235	0	7.12235	0	7.12235	0	7.12235	0	7.12235	0	7.04613	0	7.12235	0	7.12235	0		3.35612	0.05335	4.5128	0.03984
	7.12074	0	7.12074	0	7.12074	0	7.12074	0	7.12074	0	7.04447	0	7.12074	0	7.12074	0		3.35829	0.05313	4.51673	0.03971
	7.11914	0	7.11914	0	7.11914	0	7.11914	0	7.11914	0	7.04282	0	7.11914	0	7.11914	0		3.36047	0.05293	4.52067	0.03959
	7.11753	0	7.11753	0	7.11753	0	7.11753	0	7.11753	0	7.04117	0	7.11753	0	7.11753	0		3.36265	0.05276	4.52461	0.03947
	7.11593	0	7.11593	0	7.11593	0	7.11593	0	7.11593	0	7.03951	0	7.11593	0	7.11593	0		3.36483	0.05262	4.52856	0.03934
	7.11433	0	7.11433	0	7.11433	0	7.11433	0	7.11433	0	7.03786	0	7.11433	0	7.11433	0		3.36702	0.05251	4.53252	0.03919
	7.11273	0	7.11273	0	7.11273	0	7.11273	0	7.11273	0	7.03621	0	7.11273	0	7.11273	0		3.3692	0.05244	4.53649	0.03902
	7.11112	0	7.11112	0	7.11112	0	7.11112	0	7.11112	0	7.03456	0	7.11112	0	7.11112	0		3.37139	0.0524	4.54046	0.03885
	7.10952	0	7.10952	0	7.10952	0	7.10952	0	7.10952	0	7.03291	0	7.10952	0	7.10952	0		3.37359	0.05236	4.54444	0.03868
	7.10792	0	7.10792	0	7.10792	0	7.10792	0	7.10792	0	7.03127	0	7.10792	0	7.10792	0		3.37578	0.05232	4.54842	0.03853
	7.10632	0	7.10632	0	7.10632	0	7.10632	0	7.10632	0	7.02962	0	7.10632	0	7.10632	0		3.37798	0.05225	4.55242	0.0384
	7.10472	0	7.10472	0	7.10472	0	7.10472	0	7.10472	0	7.02797	0	7.10472	0	7.10472	0		3.38019	0.05216	4.55642	0.03828
	7.10313	0	7.10313	0	7.10313	0	7.10313	0	7.10313	0	7.02633	0	7.10313	0	7.10313	0		3.38239	0.05207	4.56043	0.03816
	7.10153	0	7.10153	0	7.10153	0	7.10153	0	7.10153	0	7.02468	0	7.10153	0	7.10153	0		3.3846	0.05199	4.56444	0.03805
	7.09993	0	7.09993	0	7.09993	0	7.09993	0	7.09993	0	7.02304	0	7.09993	0	7.09993	0		3.38681	0.05191	4.56846	0.03795
	7.09834	0	7.09834	0	7.09834	0	7.09834	0	7.09834	0	7.02139	0	7.09834	0	7.09834	0		3.38902	0.05182	4.57249	0.03785
	7.09674	0	7.09674	0	7.09674	0	7.09674	0	7.09674	0	7.01975	0	7.09674	0	7.09674	0		3.39124	0.05173	4.57653	0.03773
	7.09515	0	7.09515	0	7.09515	0	7.09515	0	7.09515	0	7.01811	0	7.09515	0	7.09515	0		3.39346	0.05165	4.58057	0.03759
	7.09355	0	7.09355	0	7.09355	0	7.09355	0	7.09355	0	7.01647	0	7.09355	0	7.09355	0		3.39568	0.05158	4.58462	0.03742
	7.09196	0	7.09196	0	7.09196	0	7.09196	0	7.09196	0	7.01482	0	7.09196	0	7.09196	0		3.39791	0.05151	4.58868	0.03726
	7.09037	0	7.09037	0	7.09037	0	7.09037	0	7.09037	0	7.01318	0	7.09037	0	7.09037	0		3.40013	0.05143	4.59274	0.0371
	7.08878	0	7.08878	0	7.08878	0	7.08878	0	7.08878	0	7.01155	0	7.08878	0	7.08878	0		3.40236	0.05133	4.59681	0.03697
	7.08718	0	7.08718	0	7.08718	0	7.08718	0	7.08718	0	7.00991	0	7.08718	0	7.08718	0		3.4046	0.05122	4.60089	0.03684
	7.08559	0	7.08559	0	7.08559	0	7.08559	0	7.08559	0	7.00827	0	7.08559	0	7.08559	0		3.40684	0.0511	4.60498	0.03671
	7.084	0	7.084	0	7.084	0	7.084	0	7.084	0	7.00663	0	7.084	0	7.084	0		3.40908	0.05099	4.60907	0.03659
	7.08242	0	7.08242	0	7.08242	0	7.08242	0	7.08242	0	7.005	0	7.08242	0	7.08242	0		3.41132	0.05088	4.61317	0.03646
	7.08083	0	7.08083	0	7.08083	0	7.08083	0	7.08083	0	7.00336	0	7.08083	0	7.08083	0		3.41356	0.05077	4.61728	0.03634
	7.07924	0	7.07924	0	7.07924	0	7.07924	0	7.07924	0	7.00173	0	7.07924	0	7.07924	0		3.41581	0.05066	4.62139	0.03623
	7.07765	0	7.07765	0	7.07765	0	7.07765	0	7.07765	0	7	0	7.07765	0	7.07765	0		3.41806	0.05058	4.62552	0.0361
	7.07607	0	7.07607	0	7.07607	0	7.07607	0	7.07607	0	6.99837	0	7.07607	0	7.07607	0		3.42032	0.05053	4.62965	0.03596
	7.07448	0	7.07448	0	7.07448	0	7.07448	0	7.07448	0	6.99673	0	7.07448	0	7.07448	0		3.42258	0.05052	4.63378	0.03581
	7.0729	0	7.0729	0	7.0729	0	7.0729	0	7.0729	0	6.9951	0	7.0729	0	7.0729	0		3.42484	0.05052	4.63793	0.03569
	7.07131	0	7.07131	0	7.07131	0	7.07131	0	7.07131	0	6.99347	0	7.07131	0	7.07131	0		3.4271	0.05052	4.64208	0.03559
	7.06973	0	7.06973	0	7.06973	0	7.06973	0	7.06973	0	6.99184	0	7.06973	0	7.06973	0		3.42937	0.05051	4.64624	0.03552
	7.06815	0	7.06815	0	7.06815	0	7.06815	0	7.06815	0	6.99021	0	7.06815	0	7.06815	0		3.43164	0.05047	4.65041	0.03548
	7.06657	0	7.06657	0	7.06657	0	7.06657	0	7.06657	0	6.98859	0	7.06657	0	7.06657	0		3.43391	0.05039	4.65458	0.03546
	7.06499	0	7.06499	0	7.06499	0	7.06499	0	7.06499	0	6.98696	0	7.06499	0	7.06499	0		3.43619	0.05026	4.65876	0.03546
	7.06341	0	7.06341	0	7.06341	0	7.06341	0	7.06341	0	6.98533	0	7.06341	0	7.06341	0		3.43846	0.05009	4.66295	0.03547
	7.06183	0	7.06183	0	7.06183	0	7.06183	0	7.06183	0	6.9837	0	7.06183	0	7.06183	0		3.44075	0.0499	4.66715	0.03548
	7.06025	0	7.06025	0	7.06025	0	7.06025	0	7.06025	0	6.98208	0	7.06025	0	7.06025	0		3.44303	0.0497	4.67135	0.03547
	7.05867	0	7.05867	0	7.05867	0	7.05867	0	7.05867	0	6.98045	0	7.05867	0	7.05867	0		3.44532	0.04951	4.67557	0.03543
	7.05709	0	7.05709	0	7.05709	0	7.05709	0	7.05709	0	6.97883	0	7.05709	0	7.05709	0		3.44761	0.04936	4.67979	0.03534
	7.05551	0	7.05551	0	7.05551	0	7.05551	0	7.05551	0	6.97721	0	7.05551	0	7.05551	0		3.4499	0.04924	4.68401	0.03518
	7.05394	0	7.05394	0	7.05394	0	7.05394	0	7.05394	0	6.97559	0	7.05394	0	7.05394	0		3.4522	0.04916	4.68825	0.03499
	7.05236	0	7.05236	0	7.05236	0	7.05236	0	7.05236	0	6.97396	0	7.05236	0	7.05236	0		3.4545	0.04911	4.69249	0.0348
	7.05079	0	7.05079	0	7.05079	0	7.05079	0	7.05079	0	6.97234	0	7.05079	0	7.05079	0		3.4568	0.04908	4.69674	0.03462
	7.04921	0	7.04921	0	7.04921	0	7.04921	0	7.04921	0	6.97072	0	7.04921	0	7.04921	0		3.45911	0.04904	4.701	0.03447
	7.04764	0	7.04764	0	7.04764	0	7.04764	0	7.04764	0	6.9691	0	7.04764	0	7.04764	0		3.46142	0.04898	4.70527	0.03434
	7.04607	0	7.04607	0	7.04607	0	7.04607	0	7.04607	0	6.96749	0	7.04607	0	7.04607	0		3.46373	0.04891	4.70954	0.03425
	7.0445	0	7.0445	0	7.0445	0	7.0445	0	7.0445	0	6.96587	0	7.0445	0	7.0445	0		3.46605	0.04882	4.71382	0.03419
	7.04293	0	7.04293	0	7.04293	0	7.04293	0	7.04293	0	6.96425	0	7.04293	0	7.04293	0		3.46836	0.04874	4.71811	0.03415
	7.04136	0	7.04136	0	7.04136	0	7.04136	0	7.04136	0	6.96263	0	7.04136	0	7.04136	0		3.47069	0.04865	4.72241	0.03412
	7.03979	0	7.03979	0	7.03979	0	7.03979	0	7.03979	0	6.96102	0	7.03979	0	7.03979	0		3.47301	0.04856	4.72671	0.03408
	7.03822	0	7.03822	0	7.03822	0	7.03822	0	7.03822	0	6.9594	0	7.03822	0	7.03822	0		3.47534	0.04847	4.73103	0.03399
	7.03665	0	7.03665	0	7.03665	0	7.03665	0	7.03665	0	6.95779	0	7.03665	0	7.03665	0		3.47767	0.04838	4.73535	0.03385
	7.03508	0	7.03508	0	7.03508	0	7.03508	0	7.03508	0	6.95618	0	7.03508	0	7.03508	0		3.48	0.04829	4.73967	0.03368
	7.03351	0	7.03351	0	7.03351	0	7.03351	0	7.03351	0	6.95456	0	7.03351	0	7.03351	0		3.48234	0.0482	4.74401	0.03349
	7.03195	0	7.03195	0	7.03195	0	7.03195	0	7.03195	0	6.95295	0	7.03195	0	7.03195	0		3.48468	0.0481	4.74836	0.0333
	7.03038	0	7.03038	0	7.03038	0	7.03038	0	7.03038	0	6.95134	0	7.03038	0	7.03038	0		3.48702	0.04798	4.75271	0.03312
	7.02882	0	7.02882	0	7.02882	0	7.02882	0	7.02882	0	6.94973	0	7.02882	0	7.02882	0		3.48937	0.04787	4.75707	0.03296
	7.02725	0	7.02725	0	7.02725	0	7.02725	0	7.02725	0	6.94812	0	7.02725	0	7.02725	0		3.49172	0.04778	4.76144	0.03284
	7.02569	0	7.02569	0	7.02569	0	7.02569	0	7.02569	0	6.94651	0	7.02569	0	7.02569	0		3.49407	0.04772	4.76581	0.03276
	7.02413	0	7.02413	0	7.02413	0	7.02413	0	7.02413	0	6.9449	0	7.02413	0	7.02413	0		3.49643	0.04769	4.7702	0.0327
	7.02257	0	7.02257	0	7.02257	0	7.02257	0	7.02257	0	6.9433	0	7.02257	0	7.02257	0		3.49879	0.0477	4.77459	0.03267
	7.021	0	7.021	0	7.021	0	7.021	0	7.021	0	6.94169	0	7.021	0	7.021	0		3.50115	0.04773	4.77899	0.03264
	7.01944	0	7.01944	0	7.01944	0	7.01944	0	7.01944	0	6.94008	0	7.01944	0	7.01944	0		3.50352	0.04777	4.7834	0.0326
	7.01788	0	7.01788	0	7.01788	0	7.01788	0	7.01788	0	6.93848	0	7.01788	0	7.01788	0		3.50589	0.04781	4.78782	0.03254
	7.01632	0	7.01632	0	7.01632	0	7.01632	0	7.01632	0	6.93688	0	7.01632	0	7.01632	0		3.50826	0.04785	4.79224	0.03246
	7.01477	0	7.01477	0	7.01477	0	7.01477	0	7.01477	0	6.93527	0	7.01477	0	7.01477	0		3.51063	0.04786	4.79667	0.03236
	7.01321	0	7.01321	0	7.01321	0	7.01321	0	7.01321	0	6.93367	0	7.01321	0	7.01321	0		3.51301	0.04785	4.80111	0.03227
	7.01165	0	7.01165	0	7.01165	0	7.01165	0	7.01165	0	6.93207	0	7.01165	0	7.01165	0		3.51539	0.04779	4.80556	0.03217
	7.01009	0	7.01009	0	7.01009	0	7.01009	0	7.01009	0	6.93047	0	7.01009	0	7.01009	0		3.51778	0.04772	4.81002	0.03209
	7.00854	0	7.00854	0	7.00854	0	7.00854	0	7.00854	0	6.92886	0	7.00854	0	7.00854	0		3.52017	0.04763	4.81449	0.03202
	7.00698	0	7.00698	0	7.00698	0	7.00698	0	7.00698	0	6.92726	0	7.00698	0	7.00698	0		3.52256	0.04755	4.81896	0.03195
	7.00543	0	7.00543	0	7.00543	0	7.00543	0	7.00543	0	6.92567	0	7.00543	0	7.00543	0		3.52495	0.04746	4.82345	0.03189
	7.00387	0	7.00387	0	7.00387	0	7.00387	0	7.00387	0	6.92407	0	7.00387	0	7.00387	0		3.52735	0.04739	4.82794	0.03183
	7.00232	0	7.00232	0	7.00232	0	7.00232	0	7.00232	0	6.92247	0	7.00232	0	7.00232	0		3.52975	0.04734	4.83244	0.03177
	7.00077	0	7.00077	0	7.00077	0	7.00077	0	7.00077	0	6.92087	0	7.00077	0	7.00077	0		3.53216	0.04729	4.83694	0.0317
	7	0	7	0	7	0	7	0	7	0	6.91928	0	7	0	7	0		3.53456	0.04725	4.84146	0.03162
	6.99845	0	6.99845	0	6.99845	0	6.99845	0	6.99845	0	6.91768	0	6.99845	0	6.99845	0		3.53697	0.04721	4.84599	0.03151
	6.9969	0	6.9969	0	6.9969	0	6.9969	0	6.9969	0	6.91609	0	6.9969	0	6.9969	0		3.53939	0.04715	4.85052	0.0314
	6.99535	0	6.99535	0	6.99535	0	6.99535	0	6.99535	0	6.91449	0	6.99535	0	6.99535	0		3.54181	0.04708	4.85506	0.03129
	6.9938	0	6.9938	0	6.9938	0	6.9938	0	6.9938	0	6.9129	0	6.9938	0	6.9938	0		3.54423	0.04698	4.85961	0.03118
	6.99225	0	6.99225	0	6.99225	0	6.99225	0	6.99225	0	6.91131	0	6.99225	0	6.99225	0		3.54665	0.04687	4.86417	0.03109
	6.9907	0	6.9907	0	6.9907	0	6.9907	0	6.9907	0	6.90971	0	6.9907	0	6.9907	0		3.54908	0.04677	4.86874	0.031
	6.98916	0	6.98916	0	6.98916	0	6.98916	0	6.98916	0	6.90812	0	6.98916	0	6.98916	0		3.55151	0.04668	4.87331	0.03093
	6.98761	0	6.98761	0	6.98761	0	6.98761	0	6.98761	0	6.90653	0	6.98761	0	6.98761	0		3.55394	0.04662	4.8779	0.03087
	6.98606	0	6.98606	0	6.98606	0	6.98606	0	6.98606	0	6.90494	0	6.98606	0	6.98606	0		3.55638	0.04659	4.88249	0.03083
	6.98452	0	6.98452	0	6.98452	0	6.98452	0	6.98452	0	6.90335	0	6.98452	0	6.98452	0		3.55882	0.04658	4.88709	0.03079
	6.98297	0	6.98297	0	6.98297	0	6.98297	0	6.98297	0	6.90177	0	6.98297	0	6.98297	0		3.56127	0.04658	4.8917	0.03073
	6.98143	0	6.98143	0	6.98143	0	6.98143	0	6.98143	0	6.90018	0	6.98143	0	6.98143	0		3.56371	0.04656	4.89632	0.03063
	6.97989	0	6.97989	0	6.97989	0	6.97989	0	6.97989	0	6.89859	0	6.97989	0	6.97989	0		3.56617	0.04654	4.90095	0.03052
	6.97834	0	6.97834	0	6.97834	0	6.97834	0	6.97834	0	6.89701	0	6.97834	0	6.97834	0		3.56862	0.0465	4.90559	0.03041
	6.9768	0	6.9768	0	6.9768	0	6.9768	0	6.9768	0	6.89542	0	6.9768	0	6.9768	0		3.57108	0.04644	4.91023	0.03031
	6.97526	0	6.97526	0	6.97526	0	6.97526	0	6.97526	0	6.89384	0	6.97526	0	6.97526	0		3.57354	0.04636	4.91489	0.03023
	6.97372	0	6.97372	0	6.97372	0	6.97372	0	6.97372	0	6.89225	0	6.97372	0	6.97372	0		3.576	0.04626	4.91955	0.03016
	6.97218	0	6.97218	0	6.97218	0	6.97218	0	6.97218	0	6.89067	0	6.97218	0	6.97218	0		3.57847	0.04617	4.92422	0.03011
	6.97064	0	6.97064	0	6.97064	0	6.97064	0	6.97064	0	6.88909	0	6.97064	0	6.97064	0		3.58094	0.0461	4.9289	0.03008
	6.9691	0	6.9691	0	6.9691	0	6.9691	0	6.9691	0	6.88751	0	6.9691	0	6.9691	0		3.58342	0.04603	4.93359	0.03006
	6.96757	0	6.96757	0	6.96757	0	6.96757	0	6.96757	0	6.88592	0	6.96757	0	6.96757	0		3.58589	0.04599	4.93829	0.03004
	6.96603	0	6.96603	0	6.96603	0	6.96603	0	6.96603	0	6.88434	0	6.96603	0	6.96603	0		3.58838	0.04596	4.943	0.03002
	6.96449	0	6.96449	0	6.96449	0	6.96449	0	6.96449	0	6.88276	0	6.96449	0	6.96449	0		3.59086	0.04594	4.94771	0.02999
	6.96296	0	6.96296	0	6.96296	0	6.96296	0	6.96296	0	6.88119	0	6.96296	0	6.96296	0		3.59335	0.04591	4.95244	0.02994
	6.96142	0	6.96142	0	6.96142	0	6.96142	0	6.96142	0	6.87961	0	6.96142	0	6.96142	0		3.59584	0.04589	4.95717	0.02991
	6.95989	0	6.95989	0	6.95989	0	6.95989	0	6.95989	0	6.87803	0	6.95989	0	6.95989	0		3.59834	0.04586	4.96192	0.0299
	6.95835	0	6.95835	0	6.95835	0	6.95835	0	6.95835	0	6.87645	0	6.95835	0	6.95835	0		3.60084	0.04582	4.96667	0.02991
	6.95682	0	6.95682	0	6.95682	0	6.95682	0	6.95682	0	6.87488	0	6.95682	0	6.95682	0		3.60334	0.04578	4.97143	0.02991
	6.95529	0	6.95529	0	6.95529	0	6.95529	0	6.95529	0	6.8733	0	6.95529	0	6.95529	0		3.60584	0.04574	4.9762	0.02991
	6.95376	0	6.95376	0	6.95376	0	6.95376	0	6.95376	0	6.87173	0	6.95376	0	6.95376	0		3.60835	0.04571	4.98098	0.02988
	6.95223	0	6.95223	0	6.95223	0	6.95223	0	6.95223	0	6.87016	0	6.95223	0	6.95223	0		3.61087	0.04567	4.98577	0.02982
	6.9507	0	6.9507	0	6.9507	0	6.9507	0	6.9507	0	6.86858	0	6.9507	0	6.9507	0		3.61338	0.04564	4.99057	0.02972
	6.94917	0	6.94917	0	6.94917	0	6.94917	0	6.94917	0	6.86701	0	6.94917	0	6.94917	0		3.6159	0.04563	4.99538	0.0296
	6.94764	0	6.94764	0	6.94764	0	6.94764	0	6.94764	0	6.86544	0	6.94764	0	6.94764	0		3.61843	0.04562	5.0002	0.02945
	6.94611	0	6.94611	0	6.94611	0	6.94611	0	6.94611	0	6.86387	0	6.94611	0	6.94611	0		3.62095	0.04561	5.00502	0.0293
	6.94458	0	6.94458	0	6.94458	0	6.94458	0	6.94458	0	6.8623	0	6.94458	0	6.94458	0		3.62348	0.04559	5.00986	0.02915
	6.94305	0	6.94305	0	6.94305	0	6.94305	0	6.94305	0	6.86073	0	6.94305	0	6.94305	0		3.62602	0.04555	5.0147	0.02902
	6.94153	0	6.94153	0	6.94153	0	6.94153	0	6.94153	0	6.85916	0	6.94153	0	6.94153	0		3.62855	0.04548	5.01956	0.02891
	6.94	0	6.94	0	6.94	0	6.94	0	6.94	0	6.85759	0	6.94	0	6.94	0		3.6311	0.0454	5.02442	0.02883
	6.93848	0	6.93848	0	6.93848	0	6.93848	0	6.93848	0	6.85602	0	6.93848	0	6.93848	0		3.63364	0.0453	5.0293	0.02877
	6.93695	0	6.93695	0	6.93695	0	6.93695	0	6.93695	0	6.85446	0	6.93695	0	6.93695	0		3.63619	0.0452	5.03418	0.02874
	6.93543	0	6.93543	0	6.93543	0	6.93543	0	6.93543	0	6.85289	0	6.93543	0	6.93543	0		3.63874	0.04511	5.03907	0.02871
	6.93391	0	6.93391	0	6.93391	0	6.93391	0	6.93391	0	6.85133	0	6.93391	0	6.93391	0		3.64129	0.04504	5.04397	0.02867
	6.93239	0	6.93239	0	6.93239	0	6.93239	0	6.93239	0	6.84976	0	6.93239	0	6.93239	0		3.64385	0.045	5.04888	0.02862
	6.93086	0	6.93086	0	6.93086	0	6.93086	0	6.93086	0	6.8482	0	6.93086	0	6.93086	0		3.64642	0.045	5.05381	0.02855
	6.92934	0	6.92934	0	6.92934	0	6.92934	0	6.92934	0	6.84664	0	6.92934	0	6.92934	0		3.64898	0.04503	5.05874	0.02846
	6.92782	0	6.92782	0	6.92782	0	6.92782	0	6.92782	0	6.84507	0	6.92782	0	6.92782	0		3.65155	0.04507	5.06368	0.02837
	6.9263	0	6.9263	0	6.9263	0	6.9263	0	6.9263	0	6.84351	0	6.9263	0	6.9263	0		3.65413	0.0451	5.06863	0.02826
	6.92478	0	6.92478	0	6.92478	0	6.92478	0	6.92478	0	6.84195	0	6.92478	0	6.92478	0		3.6567	0.04512	5.07359	0.02814
	6.92327	0	6.92327	0	6.92327	0	6.92327	0	6.92327	0	6.84039	0	6.92327	0	6.92327	0		3.65928	0.04511	5.07855	0.02802
	6.92175	0	6.92175	0	6.92175	0	6.92175	0	6.92175	0	6.83883	0	6.92175	0	6.92175	0		3.66187	0.04507	5.08353	0.02794
	6.92023	0	6.92023	0	6.92023	0	6.92023	0	6.92023	0	6.83727	0	6.92023	0	6.92023	0		3.66446	0.04501	5.08852	0.0279
	6.91872	0	6.91872	0	6.91872	0	6.91872	0	6.91872	0	6.83572	0	6.91872	0	6.91872	0		3.66705	0.04493	5.09352	0.02792
	6.9172	0	6.9172	0	6.9172	0	6.9172	0	6.9172	0	6.83416	0	6.9172	0	6.9172	0		3.66964	0.04484	5.09853	0.02797
	6.91569	0	6.91569	0	6.91569	0	6.91569	0	6.91569	0	6.8326	0	6.91569	0	6.91569	0		3.67224	0.04476	5.10355	0.02803
	6.91417	0	6.91417	0	6.91417	0	6.91417	0	6.91417	0	6.83105	0	6.91417	0	6.91417	0		3.67484	0.04468	5.10858	0.02808
	6.91266	0	6.91266	0	6.91266	0	6.91266	0	6.91266	0	6.82949	0	6.91266	0	6.91266	0		3.67745	0.04459	5.11361	0.02812
	6.91114	0	6.91114	0	6.91114	0	6.91114	0	6.91114	0	6.82794	0	6.91114	0	6.91114	0		3.68006	0.04452	5.11866	0.02812
	6.90963	0	6.90963	0	6.90963	0	6.90963	0	6.90963	0	6.82638	0	6.90963	0	6.90963	0		3.68267	0.04445	5.12372	0.0281
	6.90812	0	6.90812	0	6.90812	0	6.90812	0	6.90812	0	6.82483	0	6.90812	0	6.90812	0		3.68529	0.04441	5.12879	0.02804
	6.90661	0	6.90661	0	6.90661	0	6.90661	0	6.90661	0	6.82328	0	6.90661	0	6.90661	0		3.68791	0.04438	5.13387	0.02795
	6.9051	0	6.9051	0	6.9051	0	6.9051	0	6.9051	0	6.82173	0	6.9051	0	6.9051	0		3.69054	0.04438	5.13895	0.02785
	6.90359	0	6.90359	0	6.90359	0	6.90359	0	6.90359	0	6.82018	0	6.90359	0	6.90359	0		3.69317	0.04441	5.14405	0.02779
	6.90208	0	6.90208	0	6.90208	0	6.90208	0	6.90208	0	6.81863	0	6.90208	0	6.90208	0		3.6958	0.04446	5.14916	0.02777
	6.90057	0	6.90057	0	6.90057	0	6.90057	0	6.90057	0	6.81708	0	6.90057	0	6.90057	0		3.69843	0.04452	5.15428	0.0278
	6.89907	0	6.89907	0	6.89907	0	6.89907	0	6.89907	0	6.81553	0	6.89907	0	6.89907	0		3.70107	0.04458	5.15941	0.02785
	6.89756	0	6.89756	0	6.89756	0	6.89756	0	6.89756	0	6.81398	0	6.89756	0	6.89756	0		3.70372	0.04461	5.16455	0.02789
	6.89605	0	6.89605	0	6.89605	0	6.89605	0	6.89605	0	6.81243	0	6.89605	0	6.89605	0		3.70636	0.04459	5.16969	0.02792
	6.89455	0	6.89455	0	6.89455	0	6.89455	0	6.89455	0	6.81089	0	6.89455	0	6.89455	0		3.70902	0.04453	5.17485	0.02793
	6.89304	0	6.89304	0	6.89304	0	6.89304	0	6.89304	0	6.80934	0	6.89304	0	6.89304	0		3.71167	0.04443	5.18002	0.02795
	6.89154	0	6.89154	0	6.89154	0	6.89154	0	6.89154	0	6.8078	0	6.89154	0	6.89154	0		3.71433	0.04432	5.1852	0.02797
	6.89003	0	6.89003	0	6.89003	0	6.89003	0	6.89003	0	6.80625	0	6.89003	0	6.89003	0		3.71699	0.04422	5.19039	0.02797
	6.88853	0	6.88853	0	6.88853	0	6.88853	0	6.88853	0	6.80471	0	6.88853	0	6.88853	0		3.71966	0.04412	5.1956	0.02796
	6.88703	0	6.88703	0	6.88703	0	6.88703	0	6.88703	0	6.80316	0	6.88703	0	6.88703	0		3.72233	0.04404	5.20081	0.02795
	6.88553	0	6.88553	0	6.88553	0	6.88553	0	6.88553	0	6.80162	0	6.88553	0	6.88553	0		3.725	0.044	5.20603	0.02795
	6.88403	0	6.88403	0	6.88403	0	6.88403	0	6.88403	0	6.80008	0	6.88403	0	6.88403	0		3.72768	0.04399	5.21126	0.02794
	6.88253	0	6.88253	0	6.88253	0	6.88253	0	6.88253	0	6.79854	0	6.88253	0	6.88253	0		3.73036	0.044	5.2165	0.02789
	6.88103	0	6.88103	0	6.88103	0	6.88103	0	6.88103	0	6.797	0	6.88103	0	6.88103	0		3.73305	0.04401	5.22176	0.02778
	6.87953	0	6.87953	0	6.87953	0	6.87953	0	6.87953	0	6.79546	0	6.87953	0	6.87953	0		3.73574	0.04399	5.22702	0.02763
	6.87803	0	6.87803	0	6.87803	0	6.87803	0	6.87803	0	6.79392	0	6.87803	0	6.87803	0		3.73843	0.04393	5.23229	0.02745
	6.87653	0	6.87653	0	6.87653	0	6.87653	0	6.87653	0	6.79238	0	6.87653	0	6.87653	0		3.74113	0.04384	5.23758	0.02728
	6.87503	0	6.87503	0	6.87503	0	6.87503	0	6.87503	0	6.79084	0	6.87503	0	6.87503	0		3.74383	0.04373	5.24288	0.02717
	6.87354	0	6.87354	0	6.87354	0	6.87354	0	6.87354	0	6.78931	0	6.87354	0	6.87354	0		3.74653	0.04362	5.24818	0.0271
	6.87204	0	6.87204	0	6.87204	0	6.87204	0	6.87204	0	6.78777	0	6.87204	0	6.87204	0		3.74924	0.04349	5.2535	0.02706
	6.87055	0	6.87055	0	6.87055	0	6.87055	0	6.87055	0	6.78624	0	6.87055	0	6.87055	0		3.75196	0.04338	5.25883	0.02706
	6.86905	0	6.86905	0	6.86905	0	6.86905	0	6.86905	0	6.7847	0	6.86905	0	6.86905	0		3.75467	0.04328	5.26417	0.02709
	6.86756	0	6.86756	0	6.86756	0	6.86756	0	6.86756	0	6.78317	0	6.86756	0	6.86756	0		3.75739	0.04322	5.26952	0.02713
	6.86606	0	6.86606	0	6.86606	0	6.86606	0	6.86606	0	6.78163	0	6.86606	0	6.86606	0		3.76012	0.04321	5.27488	0.02715
	6.86457	0	6.86457	0	6.86457	0	6.86457	0	6.86457	0	6.7801	0	6.86457	0	6.86457	0		3.76285	0.04325	5.28025	0.02714
	6.86308	0	6.86308	0	6.86308	0	6.86308	0	6.86308	0	6.77857	0	6.86308	0	6.86308	0		3.76558	0.04332	5.28563	0.02711
	6.86159	0	6.86159	0	6.86159	0	6.86159	0	6.86159	0	6.77704	0	6.86159	0	6.86159	0		3.76832	0.04339	5.29102	0.0271
	6.8601	0	6.8601	0	6.8601	0	6.8601	0	6.8601	0	6.77551	0	6.8601	0	6.8601	0		3.77106	0.04346	5.29643	0.02717
	6.85861	0	6.85861	0	6.85861	0	6.85861	0	6.85861	0	6.77398	0	6.85861	0	6.85861	0		3.7738	0.04351	5.30184	0.02729
	6.85712	0	6.85712	0	6.85712	0	6.85712	0	6.85712	0	6.77245	0	6.85712	0	6.85712	0		3.77655	0.04353	5.30727	0.0274
	6.85563	0	6.85563	0	6.85563	0	6.85563	0	6.85563	0	6.77092	0	6.85563	0	6.85563	0		3.7793	0.04353	5.31271	0.02745
	6.85414	0	6.85414	0	6.85414	0	6.85414	0	6.85414	0	6.76939	0	6.85414	0	6.85414	0		3.78206	0.04348	5.31816	0.02742
	6.85265	0	6.85265	0	6.85265	0	6.85265	0	6.85265	0	6.76786	0	6.85265	0	6.85265	0		3.78482	0.0434	5.32362	0.02729
	6.85117	0	6.85117	0	6.85117	0	6.85117	0	6.85117	0	6.76634	0	6.85117	0	6.85117	0		3.78759	0.04331	5.32909	0.02708
	6.84968	0	6.84968	0	6.84968	0	6.84968	0	6.84968	0	6.76481	0	6.84968	0	6.84968	0		3.79035	0.04322	5.33457	0.02678
	6.8482	0	6.8482	0	6.8482	0	6.8482	0	6.8482	0	6.76329	0	6.8482	0	6.8482	0		3.79313	0.04314	5.34007	0.02642
	6.84671	0	6.84671	0	6.84671	0	6.84671	0	6.84671	0	6.76176	0	6.84671	0	6.84671	0		3.7959	0.04308	5.34557	0.02606
	6.84523	0	6.84523	0	6.84523	0	6.84523	0	6.84523	0	6.76024	0	6.84523	0	6.84523	0		3.79868	0.04303	5.35109	0.02583
	6.84374	0	6.84374	0	6.84374	0	6.84374	0	6.84374	0	6.75872	0	6.84374	0	6.84374	0		3.80147	0.04298	5.35662	0.02582
	6.84226	0	6.84226	0	6.84226	0	6.84226	0	6.84226	0	6.75719	0	6.84226	0	6.84226	0		3.80426	0.04293	5.36216	0.02605
	6.84078	0	6.84078	0	6.84078	0	6.84078	0	6.84078	0	6.75567	0	6.84078	0	6.84078	0		3.80705	0.04289	5.36771	0.02642
	6.8393	0	6.8393	0	6.8393	0	6.8393	0	6.8393	0	6.75415	0	6.8393	0	6.8393	0		3.80985	0.04284	5.37327	0.02684
	6.83782	0	6.83782	0	6.83782	0	6.83782	0	6.83782	0	6.75263	0	6.83782	0	6.83782	0		3.81265	0.04277	5.37884	0.02726
	6.83634	0	6.83634	0	6.83634	0	6.83634	0	6.83634	0	6.75111	0	6.83634	0	6.83634	0		3.81546	0.04267	5.38443	0.02767
	6.83486	0	6.83486	0	6.83486	0	6.83486	0	6.83486	0	6.74959	0	6.83486	0	6.83486	0		3.81827	0.04256	5.39002	0.02803
	6.83338	0	6.83338	0	6.83338	0	6.83338	0	6.83338	0	6.74807	0	6.83338	0	6.83338	0		3.82108	0.04246	5.39563	0.02832
	6.8319	0	6.8319	0	6.8319	0	6.8319	0	6.8319	0	6.74656	0	6.8319	0	6.8319	0		3.8239	0.04238	5.40125	0.02855
	6.83042	0	6.83042	0	6.83042	0	6.83042	0	6.83042	0	6.74504	0	6.83042	0	6.83042	0		3.82672	0.04231	5.40689	0.02876
	6.82894	0	6.82894	0	6.82894	0	6.82894	0	6.82894	0	6.74352	0	6.82894	0	6.82894	0		3.82955	0.04226	5.41253	0.029
	6.82747	0	6.82747	0	6.82747	0	6.82747	0	6.82747	0	6.74201	0	6.82747	0	6.82747	0		3.83238	0.04222	5.41819	0.02928
	6.82599	0	6.82599	0	6.82599	0	6.82599	0	6.82599	0	6.74049	0	6.82599	0	6.82599	0		3.83521	0.0422	5.42385	0.0296
	6.82452	0	6.82452	0	6.82452	0	6.82452	0	6.82452	0	6.73898	0	6.82452	0	6.82452	0		3.83805	0.04222	5.42953	0.02987
	6.82304	0	6.82304	0	6.82304	0	6.82304	0	6.82304	0	6.73747	0	6.82304	0	6.82304	0		3.84089	0.04225	5.43522	0.03
	6.82157	0	6.82157	0	6.82157	0	6.82157	0	6.82157	0	6.73595	0	6.82157	0	6.82157	0		3.84374	0.0423	5.44093	0.02997
	6.8201	0	6.8201	0	6.8201	0	6.8201	0	6.8201	0	6.73444	0	6.8201	0	6.8201	0		3.84659	0.04232	5.44664	0.0298
	6.81862	0	6.81862	0	6.81862	0	6.81862	0	6.81862	0	6.73293	0	6.81862	0	6.81862	0		3.84945	0.04233	5.45237	0.02953
	6.81715	0	6.81715	0	6.81715	0	6.81715	0	6.81715	0	6.73142	0	6.81715	0	6.81715	0		3.85231	0.04233	5.45811	0.02921
	6.81568	0	6.81568	0	6.81568	0	6.81568	0	6.81568	0	6.72991	0	6.81568	0	6.81568	0		3.85517	0.04232	5.46386	0.02892
	6.81421	0	6.81421	0	6.81421	0	6.81421	0	6.81421	0	6.7284	0	6.81421	0	6.81421	0		3.85804	0.0423	5.46962	0.02874
	6.81274	0	6.81274	0	6.81274	0	6.81274	0	6.81274	0	6.72689	0	6.81274	0	6.81274	0		3.86091	0.04226	5.4754	0.0287
	6.81127	0	6.81127	0	6.81127	0	6.81127	0	6.81127	0	6.72538	0	6.81127	0	6.81127	0		3.86379	0.0422	5.48119	0.02879
	6.8098	0	6.8098	0	6.8098	0	6.8098	0	6.8098	0	6.72388	0	6.8098	0	6.8098	0		3.86667	0.04214	5.48699	0.02895
	6.80833	0	6.80833	0	6.80833	0	6.80833	0	6.80833	0	6.72237	0	6.80833	0	6.80833	0		3.86956	0.04208	5.4928	0.02913
	6.80686	0	6.80686	0	6.80686	0	6.80686	0	6.80686	0	6.72086	0	6.80686	0	6.80686	0		3.87245	0.04204	5.49863	0.02926
	6.8054	0	6.8054	0	6.8054	0	6.8054	0	6.8054	0	6.71936	0	6.8054	0	6.8054	0		3.87534	0.04202	5.50446	0.0293
	6.80393	0	6.80393	0	6.80393	0	6.80393	0	6.80393	0	6.71785	0	6.80393	0	6.80393	0		3.87824	0.042
	6.80247	0	6.80247	0	6.80247	0	6.80247	0	6.80247	0	6.71635	0	6.80247	0	6.80247	0		3.88114	0.042
	6.801	0	6.801	0	6.801	0	6.801	0	6.801	0	6.71485	0	6.801	0	6.801	0		3.88405	0.04201
	6.79954	0	6.79954	0	6.79954	0	6.79954	0	6.79954	0	6.71334	0	6.79954	0	6.79954	0		3.88696	0.04202
	6.79807	0	6.79807	0	6.79807	0	6.79807	0	6.79807	0	6.71184	0	6.79807	0	6.79807	0		3.88988	0.04203
	6.79661	0	6.79661	0	6.79661	0	6.79661	0	6.79661	0	6.71034	0	6.79661	0	6.79661	0		3.8928	0.04202
	6.79515	0	6.79515	0	6.79515	0	6.79515	0	6.79515	0	6.70884	0	6.79515	0	6.79515	0		3.89572	0.04199
	6.79368	0	6.79368	0	6.79368	0	6.79368	0	6.79368	0	6.70734	0	6.79368	0	6.79368	0		3.89865	0.04194
	6.79222	0	6.79222	0	6.79222	0	6.79222	0	6.79222	0	6.70584	0	6.79222	0	6.79222	0		3.90158	0.04188
	6.79076	0	6.79076	0	6.79076	0	6.79076	0	6.79076	0	6.70434	0	6.79076	0	6.79076	0		3.90452	0.04183
	6.7893	0	6.7893	0	6.7893	0	6.7893	0	6.7893	0	6.70284	0	6.7893	0	6.7893	0		3.90746	0.04179
	6.78784	0	6.78784	0	6.78784	0	6.78784	0	6.78784	0	6.70135	0	6.78784	0	6.78784	0		3.91041	0.04176
	6.78638	0	6.78638	0	6.78638	0	6.78638	0	6.78638	0	6.69985	0	6.78638	0	6.78638	0		3.91336	0.04173
	6.78493	0	6.78493	0	6.78493	0	6.78493	0	6.78493	0	6.69835	0	6.78493	0	6.78493	0		3.91632	0.0417
	6.78347	0	6.78347	0	6.78347	0	6.78347	0	6.78347	0	6.69686	0	6.78347	0	6.78347	0		3.91928	0.04168
	6.78201	0	6.78201	0	6.78201	0	6.78201	0	6.78201	0	6.69536	0	6.78201	0	6.78201	0		3.92224	0.04165
	6.78056	0	6.78056	0	6.78056	0	6.78056	0	6.78056	0	6.69387	0	6.78056	0	6.78056	0		3.92521	0.04161
	6.7791	0	6.7791	0	6.7791	0	6.7791	0	6.7791	0	6.69238	0	6.7791	0	6.7791	0		3.92818	0.04156
	6.77765	0	6.77765	0	6.77765	0	6.77765	0	6.77765	0	6.69088	0	6.77765	0	6.77765	0		3.93116	0.04149
	6.77619	0	6.77619	0	6.77619	0	6.77619	0	6.77619	0	6.68939	0	6.77619	0	6.77619	0		3.93415	0.04142
	6.77474	0	6.77474	0	6.77474	0	6.77474	0	6.77474	0	6.6879	0	6.77474	0	6.77474	0		3.93713	0.04136
	6.77328	0	6.77328	0	6.77328	0	6.77328	0	6.77328	0	6.68641	0	6.77328	0	6.77328	0		3.94012	0.04132
	6.77183	0	6.77183	0	6.77183	0	6.77183	0	6.77183	0	6.68492	0	6.77183	0	6.77183	0		3.94312	0.0413
	6.77038	0	6.77038	0	6.77038	0	6.77038	0	6.77038	0	6.68343	0	6.77038	0	6.77038	0		3.94612	0.04129
	6.76893	0	6.76893	0	6.76893	0	6.76893	0	6.76893	0	6.68194	0	6.76893	0	6.76893	0		3.94913	0.0413
	6.76748	0	6.76748	0	6.76748	0	6.76748	0	6.76748	0	6.68045	0	6.76748	0	6.76748	0		3.95214	0.0413
	6.76603	0	6.76603	0	6.76603	0	6.76603	0	6.76603	0	6.67897	0	6.76603	0	6.76603	0		3.95515	0.0413
	6.76458	0	6.76458	0	6.76458	0	6.76458	0	6.76458	0	6.67748	0	6.76458	0	6.76458	0		3.95817	0.04129
	6.76313	0	6.76313	0	6.76313	0	6.76313	0	6.76313	0	6.67599	0	6.76313	0	6.76313	0		3.96119	0.04127
	6.76168	0	6.76168	0	6.76168	0	6.76168	0	6.76168	0	6.67451	0	6.76168	0	6.76168	0		3.96422	0.04124
	6.76023	0	6.76023	0	6.76023	0	6.76023	0	6.76023	0	6.67303	0	6.76023	0	6.76023	0		3.96726	0.0412
	6.75879	0	6.75879	0	6.75879	0	6.75879	0	6.75879	0	6.67154	0	6.75879	0	6.75879	0		3.97029	0.04115
	6.75734	0	6.75734	0	6.75734	0	6.75734	0	6.75734	0	6.67006	0	6.75734	0	6.75734	0		3.97334	0.04111
	6.7559	0	6.7559	0	6.7559	0	6.7559	0	6.7559	0	6.66858	0	6.7559	0	6.7559	0		3.97638	0.04107
	6.75445	0	6.75445	0	6.75445	0	6.75445	0	6.75445	0	6.66709	0	6.75445	0	6.75445	0		3.97944	0.04106
	6.75301	0	6.75301	0	6.75301	0	6.75301	0	6.75301	0	6.66561	0	6.75301	0	6.75301	0		3.98249	0.04105
	6.75156	0	6.75156	0	6.75156	0	6.75156	0	6.75156	0	6.66413	0	6.75156	0	6.75156	0		3.98555	0.04104
	6.75012	0	6.75012	0	6.75012	0	6.75012	0	6.75012	0	6.66265	0	6.75012	0	6.75012	0		3.98862	0.04103
	6.74868	0	6.74868	0	6.74868	0	6.74868	0	6.74868	0	6.66117	0	6.74868	0	6.74868	0		3.99169	0.041
	6.74723	0	6.74723	0	6.74723	0	6.74723	0	6.74723	0	6.65969	0	6.74723	0	6.74723	0		3.99476	0.04096
	6.74579	0	6.74579	0	6.74579	0	6.74579	0	6.74579	0	6.65822	0	6.74579	0	6.74579	0		3.99784	0.04091
	6.74435	0	6.74435	0	6.74435	0	6.74435	0	6.74435	0	6.65674	0	6.74435	0	6.74435	0		4.00093	0.04085
	6.74291	0	6.74291	0	6.74291	0	6.74291	0	6.74291	0	6.65526	0	6.74291	0	6.74291	0		4.00402	0.04078
	6.74147	0	6.74147	0	6.74147	0	6.74147	0	6.74147	0	6.65378	0	6.74147	0	6.74147	0		4.00711	0.04072
	6.74003	0	6.74003	0	6.74003	0	6.74003	0	6.74003	0	6.65231	0	6.74003	0	6.74003	0		4.01021	0.04067
	6.7386	0	6.7386	0	6.7386	0	6.7386	0	6.7386	0	6.65083	0	6.7386	0	6.7386	0		4.01332	0.04063
	6.73716	0	6.73716	0	6.73716	0	6.73716	0	6.73716	0	6.64936	0	6.73716	0	6.73716	0		4.01642	0.04061
	6.73572	0	6.73572	0	6.73572	0	6.73572	0	6.73572	0	6.64789	0	6.73572	0	6.73572	0		4.01954	0.0406
	6.73428	0	6.73428	0	6.73428	0	6.73428	0	6.73428	0	6.64641	0	6.73428	0	6.73428	0		4.02266	0.04061
	6.73285	0	6.73285	0	6.73285	0	6.73285	0	6.73285	0	6.64494	0	6.73285	0	6.73285	0		4.02578	0.04061
	6.73141	0	6.73141	0	6.73141	0	6.73141	0	6.73141	0	6.64347	0	6.73141	0	6.73141	0		4.02891	0.0406
	6.72998	0	6.72998	0	6.72998	0	6.72998	0	6.72998	0	6.642	0	6.72998	0	6.72998	0		4.03204	0.04057
	6.72855	0	6.72855	0	6.72855	0	6.72855	0	6.72855	0	6.64053	0	6.72855	0	6.72855	0		4.03518	0.04054
	6.72711	0	6.72711	0	6.72711	0	6.72711	0	6.72711	0	6.63906	0	6.72711	0	6.72711	0		4.03832	0.04049
	6.72568	0	6.72568	0	6.72568	0	6.72568	0	6.72568	0	6.63759	0	6.72568	0	6.72568	0		4.04147	0.04044
	6.72425	0	6.72425	0	6.72425	0	6.72425	0	6.72425	0	6.63612	0	6.72425	0	6.72425	0		4.04462	0.04039
	6.72282	0	6.72282	0	6.72282	0	6.72282	0	6.72282	0	6.63466	0	6.72282	0	6.72282	0		4.04778	0.04035
	6.72138	0	6.72138	0	6.72138	0	6.72138	0	6.72138	0	6.63319	0	6.72138	0	6.72138	0		4.05094	0.04031
	6.71995	0	6.71995	0	6.71995	0	6.71995	0	6.71995	0	6.63172	0	6.71995	0	6.71995	0		4.05411	0.04028
	6.71852	0	6.71852	0	6.71852	0	6.71852	0	6.71852	0	6.63026	0	6.71852	0	6.71852	0		4.05728	0.04028
	6.7171	0	6.7171	0	6.7171	0	6.7171	0	6.7171	0	6.62879	0	6.7171	0	6.7171	0		4.06046	0.04029
	6.71567	0	6.71567	0	6.71567	0	6.71567	0	6.71567	0	6.62733	0	6.71567	0	6.71567	0		4.06364	0.04029
	6.71424	0	6.71424	0	6.71424	0	6.71424	0	6.71424	0	6.62586	0	6.71424	0	6.71424	0		4.06683	0.0403
	6.71281	0	6.71281	0	6.71281	0	6.71281	0	6.71281	0	6.6244	0	6.71281	0	6.71281	0		4.07002	0.0403
	6.71139	0	6.71139	0	6.71139	0	6.71139	0	6.71139	0	6.62294	0	6.71139	0	6.71139	0		4.07322	0.04028
	6.70996	0	6.70996	0	6.70996	0	6.70996	0	6.70996	0	6.62148	0	6.70996	0	6.70996	0		4.07642	0.04025
	6.70853	0	6.70853	0	6.70853	0	6.70853	0	6.70853	0	6.62001	0	6.70853	0	6.70853	0		4.07963	0.04018
	6.70711	0	6.70711	0	6.70711	0	6.70711	0	6.70711	0	6.61855	0	6.70711	0	6.70711	0		4.08284	0.04011
	6.70568	0	6.70568	0	6.70568	0	6.70568	0	6.70568	0	6.61709	0	6.70568	0	6.70568	0		4.08606	0.04002
	6.70426	0	6.70426	0	6.70426	0	6.70426	0	6.70426	0	6.61564	0	6.70426	0	6.70426	0		4.08928	0.03994
	6.70284	0	6.70284	0	6.70284	0	6.70284	0	6.70284	0	6.61418	0	6.70284	0	6.70284	0		4.09251	0.03987
	6.70142	0	6.70142	0	6.70142	0	6.70142	0	6.70142	0	6.61272	0	6.70142	0	6.70142	0		4.09574	0.03983
	6.69999	0	6.69999	0	6.69999	0	6.69999	0	6.69999	0	6.61126	0	6.69999	0	6.69999	0		4.09898	0.03982
	6.69857	0	6.69857	0	6.69857	0	6.69857	0	6.69857	0	6.60981	0	6.69857	0	6.69857	0		4.10222	0.03982
	6.69715	0	6.69715	0	6.69715	0	6.69715	0	6.69715	0	6.60835	0	6.69715	0	6.69715	0		4.10547	0.03985
	6.69573	0	6.69573	0	6.69573	0	6.69573	0	6.69573	0	6.60689	0	6.69573	0	6.69573	0		4.10872	0.03987
	6.69431	0	6.69431	0	6.69431	0	6.69431	0	6.69431	0	6.60544	0	6.69431	0	6.69431	0		4.11198	0.03989
	6.69289	0	6.69289	0	6.69289	0	6.69289	0	6.69289	0	6.60398	0	6.69289	0	6.69289	0		4.11524	0.03989
	6.69148	0	6.69148	0	6.69148	0	6.69148	0	6.69148	0	6.60253	0	6.69148	0	6.69148	0		4.11851	0.03987
	6.69006	0	6.69006	0	6.69006	0	6.69006	0	6.69006	0	6.60108	0	6.69006	0	6.69006	0		4.12178	0.03983
	6.68864	0	6.68864	0	6.68864	0	6.68864	0	6.68864	0	6.59963	0	6.68864	0	6.68864	0		4.12506	0.03978
	6.68722	0	6.68722	0	6.68722	0	6.68722	0	6.68722	0	6.59818	0	6.68722	0	6.68722	0		4.12835	0.03971
	6.68581	0	6.68581	0	6.68581	0	6.68581	0	6.68581	0	6.59672	0	6.68581	0	6.68581	0		4.13164	0.03969
	6.68439	0	6.68439	0	6.68439	0	6.68439	0	6.68439	0	6.59527	0	6.68439	0	6.68439	0		4.13493	0.03967
	6.68298	0	6.68298	0	6.68298	0	6.68298	0	6.68298	0	6.59382	0	6.68298	0	6.68298	0		4.13823	0.03965
	6.68156	0	6.68156	0	6.68156	0	6.68156	0	6.68156	0	6.59238	0	6.68156	0	6.68156	0		4.14154	0.03962
	6.68015	0	6.68015	0	6.68015	0	6.68015	0	6.68015	0	6.59093	0	6.68015	0	6.68015	0		4.14485	0.0396
	6.67874	0	6.67874	0	6.67874	0	6.67874	0	6.67874	0	6.58948	0	6.67874	0	6.67874	0		4.14816	0.03958
	6.67733	0	6.67733	0	6.67733	0	6.67733	0	6.67733	0	6.58803	0	6.67733	0	6.67733	0		4.15148	0.03956
	6.67591	0	6.67591	0	6.67591	0	6.67591	0	6.67591	0	6.58659	0	6.67591	0	6.67591	0		4.15481	0.03954
	6.6745	0	6.6745	0	6.6745	0	6.6745	0	6.6745	0	6.58514	0	6.6745	0	6.6745	0		4.15814	0.03951
	6.67309	0	6.67309	0	6.67309	0	6.67309	0	6.67309	0	6.5837	0	6.67309	0	6.67309	0		4.16148	0.03949
	6.67168	0	6.67168	0	6.67168	0	6.67168	0	6.67168	0	6.58225	0	6.67168	0	6.67168	0		4.16482	0.03947
	6.67027	0	6.67027	0	6.67027	0	6.67027	0	6.67027	0	6.58081	0	6.67027	0	6.67027	0		4.16817	0.03945
	6.66887	0	6.66887	0	6.66887	0	6.66887	0	6.66887	0	6.57936	0	6.66887	0	6.66887	0		4.17152	0.03942
	6.66746	0	6.66746	0	6.66746	0	6.66746	0	6.66746	0	6.57792	0	6.66746	0	6.66746	0		4.17488	0.0394
	6.66605	0	6.66605	0	6.66605	0	6.66605	0	6.66605	0	6.57648	0	6.66605	0	6.66605	0		4.17825	0.03938
	6.66464	0	6.66464	0	6.66464	0	6.66464	0	6.66464	0	6.57504	0	6.66464	0	6.66464	0		4.18162	0.03936
	6.66324	0	6.66324	0	6.66324	0	6.66324	0	6.66324	0	6.5736	0	6.66324	0	6.66324	0		4.18499	0.03934
	6.66183	0	6.66183	0	6.66183	0	6.66183	0	6.66183	0	6.57216	0	6.66183	0	6.66183	0		4.18837	0.03931
	6.66043	0	6.66043	0	6.66043	0	6.66043	0	6.66043	0	6.57072	0	6.66043	0	6.66043	0		4.19176	0.03929
	6.65902	0	6.65902	0	6.65902	0	6.65902	0	6.65902	0	6.56928	0	6.65902	0	6.65902	0		4.19515	0.03927
	6.65762	0	6.65762	0	6.65762	0	6.65762	0	6.65762	0	6.56784	0	6.65762	0	6.65762	0		4.19855	0.03925
	6.65621	0	6.65621	0	6.65621	0	6.65621	0	6.65621	0	6.5664	0	6.65621	0	6.65621	0		4.20195	0.03923
	6.65481	0	6.65481	0	6.65481	0	6.65481	0	6.65481	0	6.56497	0	6.65481	0	6.65481	0		4.20536	0.0392
	6.65341	0	6.65341	0	6.65341	0	6.65341	0	6.65341	0	6.56353	0	6.65341	0	6.65341	0		4.20877	0.03918
	6.65201	0	6.65201	0	6.65201	0	6.65201	0	6.65201	0	6.56209	0	6.65201	0	6.65201	0		4.21219	0.03916
	6.65061	0	6.65061	0	6.65061	0	6.65061	0	6.65061	0	6.56066	0	6.65061	0	6.65061	0		4.21561	0.03914
	6.64921	0	6.64921	0	6.64921	0	6.64921	0	6.64921	0	6.55922	0	6.64921	0	6.64921	0		4.21904	0.03911
	6.64781	0	6.64781	0	6.64781	0	6.64781	0	6.64781	0	6.55779	0	6.64781	0	6.64781	0		4.22248	0.03909
	6.64641	0	6.64641	0	6.64641	0	6.64641	0	6.64641	0	6.55636	0	6.64641	0	6.64641	0		4.22592	0.03907
	6.64501	0	6.64501	0	6.64501	0	6.64501	0	6.64501	0	6.55493	0	6.64501	0	6.64501	0		4.22937	0.03905
	6.64361	0	6.64361	0	6.64361	0	6.64361	0	6.64361	0	6.55349	0	6.64361	0	6.64361	0		4.23282	0.03903
	6.64221	0	6.64221	0	6.64221	0	6.64221	0	6.64221	0	6.55206	0	6.64221	0	6.64221	0		4.23628	0.039
	6.64082	0	6.64082	0	6.64082	0	6.64082	0	6.64082	0	6.55063	0	6.64082	0	6.64082	0		4.23974	0.03898
	6.63942	0	6.63942	0	6.63942	0	6.63942	0	6.63942	0	6.5492	0	6.63942	0	6.63942	0		4.24321	0.03896
	6.63802	0	6.63802	0	6.63802	0	6.63802	0	6.63802	0	6.54777	0	6.63802	0	6.63802	0		4.24669	0.03894
	6.63663	0	6.63663	0	6.63663	0	6.63663	0	6.63663	0	6.54634	0	6.63663	0	6.63663	0		4.25017	0.03892
	6.63524	0	6.63524	0	6.63524	0	6.63524	0	6.63524	0	6.54491	0	6.63524	0	6.63524	0		4.25365	0.03889
	6.63384	0	6.63384	0	6.63384	0	6.63384	0	6.63384	0	6.54349	0	6.63384	0	6.63384	0		4.25715	0.03887
	6.63245	0	6.63245	0	6.63245	0	6.63245	0	6.63245	0	6.54206	0	6.63245	0	6.63245	0		4.26064	0.03885
	6.63106	0	6.63106	0	6.63106	0	6.63106	0	6.63106	0	6.54063	0	6.63106	0	6.63106	0		4.26415	0.03883
	6.62966	0	6.62966	0	6.62966	0	6.62966	0	6.62966	0	6.53921	0	6.62966	0	6.62966	0		4.26766	0.03881
	6.62827	0	6.62827	0	6.62827	0	6.62827	0	6.62827	0	6.53778	0	6.62827	0	6.62827	0		4.27117	0.03878
	6.62688	0	6.62688	0	6.62688	0	6.62688	0	6.62688	0	6.53636	0	6.62688	0	6.62688	0		4.27469	0.03876
	6.62549	0	6.62549	0	6.62549	0	6.62549	0	6.62549	0	6.53494	0	6.62549	0	6.62549	0		4.27822	0.03874
	6.6241	0	6.6241	0	6.6241	0	6.6241	0	6.6241	0	6.53351	0	6.6241	0	6.6241	0		4.28175	0.03872
	6.62271	0	6.62271	0	6.62271	0	6.62271	0	6.62271	0	6.53209	0	6.62271	0	6.62271	0		4.28529	0.03869
	6.62132	0	6.62132	0	6.62132	0	6.62132	0	6.62132	0	6.53067	0	6.62132	0	6.62132	0		4.28884	0.03867
	6.61993	0	6.61993	0	6.61993	0	6.61993	0	6.61993	0	6.52925	0	6.61993	0	6.61993	0		4.29239	0.03865
	6.61855	0	6.61855	0	6.61855	0	6.61855	0	6.61855	0	6.52783	0	6.61855	0	6.61855	0		4.29594	0.03863
	6.61716	0	6.61716	0	6.61716	0	6.61716	0	6.61716	0	6.52641	0	6.61716	0	6.61716	0		4.29951	0.03861
	6.61577	0	6.61577	0	6.61577	0	6.61577	0	6.61577	0	6.52499	0	6.61577	0	6.61577	0		4.30307	0.03858
	6.61439	0	6.61439	0	6.61439	0	6.61439	0	6.61439	0	6.52357	0	6.61439	0	6.61439	0		4.30665	0.03856
	6.613	0	6.613	0	6.613	0	6.613	0	6.613	0	6.52215	0	6.613	0	6.613	0		4.31023	0.03854
	6.61162	0	6.61162	0	6.61162	0	6.61162	0	6.61162	0	6.52073	0	6.61162	0	6.61162	0		4.31381	0.03852
	6.61023	0	6.61023	0	6.61023	0	6.61023	0	6.61023	0	6.51931	0	6.61023	0	6.61023	0		4.31741	0.0385
	6.60885	0	6.60885	0	6.60885	0	6.60885	0	6.60885	0	6.5179	0	6.60885	0	6.60885	0		4.321	0.03847
	6.60747	0	6.60747	0	6.60747	0	6.60747	0	6.60747	0	6.51648	0	6.60747	0	6.60747	0		4.32461	0.03845
	6.60609	0	6.60609	0	6.60609	0	6.60609	0	6.60609	0	6.51507	0	6.60609	0	6.60609	0		4.32822	0.03843
	6.6047	0	6.6047	0	6.6047	0	6.6047	0	6.6047	0	6.51365	0	6.6047	0	6.6047	0		4.33183	0.03841
	6.60332	0	6.60332	0	6.60332	0	6.60332	0	6.60332	0	6.51224	0	6.60332	0	6.60332	0		4.33545	0.03838
	6.60194	0	6.60194	0	6.60194	0	6.60194	0	6.60194	0	6.51082	0	6.60194	0	6.60194	0		4.33908	0.03836
	6.60056	0	6.60056	0	6.60056	0	6.60056	0	6.60056	0	6.50941	0	6.60056	0	6.60056	0		4.34272	0.03834
	6.59918	0	6.59918	0	6.59918	0	6.59918	0	6.59918	0	6.508	0	6.59918	0	6.59918	0		4.34636	0.03832
	6.5978	0	6.5978	0	6.5978	0	6.5978	0	6.5978	0	6.50659	0	6.5978	0	6.5978	0		4.35	0.0383
	6.59643	0	6.59643	0	6.59643	0	6.59643	0	6.59643	0	6.50518	0	6.59643	0	6.59643	0		4.35366	0.03827
	6.59505	0	6.59505	0	6.59505	0	6.59505	0	6.59505	0	6.50377	0	6.59505	0	6.59505	0		4.35731	0.03825
	6.59367	0	6.59367	0	6.59367	0	6.59367	0	6.59367	0	6.50236	0	6.59367	0	6.59367	0		4.36098	0.03823
	6.5923	0	6.5923	0	6.5923	0	6.5923	0	6.5923	0	6.50095	0	6.5923	0	6.5923	0		4.36465	0.03821
	6.59092	0	6.59092	0	6.59092	0	6.59092	0	6.59092	0	6.49954	0	6.59092	0	6.59092	0		4.36833	0.03819
	6.58954	0	6.58954	0	6.58954	0	6.58954	0	6.58954	0	6.49813	0	6.58954	0	6.58954	0		4.37201	0.03816
	6.58817	0	6.58817	0	6.58817	0	6.58817	0	6.58817	0	6.49673	0	6.58817	0	6.58817	0		4.3757	0.03814
	6.5868	0	6.5868	0	6.5868	0	6.5868	0	6.5868	0	6.49532	0	6.5868	0	6.5868	0		4.3794	0.03812
	6.58542	0	6.58542	0	6.58542	0	6.58542	0	6.58542	0	6.49391	0	6.58542	0	6.58542	0		4.3831	0.0381
	6.58405	0	6.58405	0	6.58405	0	6.58405	0	6.58405	0	6.49251	0	6.58405	0	6.58405	0		4.38681	0.038
	6.58268	0	6.58268	0	6.58268	0	6.58268	0	6.58268	0	6.4911	0	6.58268	0	6.58268	0		4.39052	0.03791
	6.5813	0	6.5813	0	6.5813	0	6.5813	0	6.5813	0	6.4897	0	6.5813	0	6.5813	0		4.39424	0.03781
	6.57993	0	6.57993	0	6.57993	0	6.57993	0	6.57993	0	6.48829	0	6.57993	0	6.57993	0		4.39797	0.03773
	6.57856	0	6.57856	0	6.57856	0	6.57856	0	6.57856	0	6.48689	0	6.57856	0	6.57856	0		4.4017	0.03768
	6.57719	0	6.57719	0	6.57719	0	6.57719	0	6.57719	0	6.48549	0	6.57719	0	6.57719	0		4.40544	0.03765
	6.57582	0	6.57582	0	6.57582	0	6.57582	0	6.57582	0	6.48409	0	6.57582	0	6.57582	0		4.40919	0.03763
	6.57445	0	6.57445	0	6.57445	0	6.57445	0	6.57445	0	6.48269	0	6.57445	0	6.57445	0		4.41294	0.03763
	6.57308	0	6.57308	0	6.57308	0	6.57308	0	6.57308	0	6.48129	0	6.57308	0	6.57308	0		4.4167	0.03763
	6.57172	0	6.57172	0	6.57172	0	6.57172	0	6.57172	0	6.47989	0	6.57172	0	6.57172	0		4.42046	0.03763
	6.57035	0	6.57035	0	6.57035	0	6.57035	0	6.57035	0	6.47849	0	6.57035	0	6.57035	0		4.42424	0.03763
	6.56898	0	6.56898	0	6.56898	0	6.56898	0	6.56898	0	6.47709	0	6.56898	0	6.56898	0		4.42801	0.03764
	6.56762	0	6.56762	0	6.56762	0	6.56762	0	6.56762	0	6.47569	0	6.56762	0	6.56762	0		4.4318	0.03764
	6.56625	0	6.56625	0	6.56625	0	6.56625	0	6.56625	0	6.47429	0	6.56625	0	6.56625	0		4.43559	0.03765
	6.56489	0	6.56489	0	6.56489	0	6.56489	0	6.56489	0	6.4729	0	6.56489	0	6.56489	0		4.43939	0.03766
	6.56352	0	6.56352	0	6.56352	0	6.56352	0	6.56352	0	6.4715	0	6.56352	0	6.56352	0		4.44319	0.03768
	6.56216	0	6.56216	0	6.56216	0	6.56216	0	6.56216	0	6.4701	0	6.56216	0	6.56216	0		4.447	0.03768
	6.56079	0	6.56079	0	6.56079	0	6.56079	0	6.56079	0	6.46871	0	6.56079	0	6.56079	0		4.45082	0.03766
	6.55943	0	6.55943	0	6.55943	0	6.55943	0	6.55943	0	6.46731	0	6.55943	0	6.55943	0		4.45464	0.0376
	6.55807	0	6.55807	0	6.55807	0	6.55807	0	6.55807	0	6.46592	0	6.55807	0	6.55807	0		4.45847	0.03751
	6.55671	0	6.55671	0	6.55671	0	6.55671	0	6.55671	0	6.46453	0	6.55671	0	6.55671	0		4.46231	0.03739
	6.55535	0	6.55535	0	6.55535	0	6.55535	0	6.55535	0	6.46313	0	6.55535	0	6.55535	0		4.46615	0.03725
	6.55399	0	6.55399	0	6.55399	0	6.55399	0	6.55399	0	6.46174	0	6.55399	0	6.55399	0		4.47	0.0371
	6.55263	0	6.55263	0	6.55263	0	6.55263	0	6.55263	0	6.46035	0	6.55263	0	6.55263	0		4.47386	0.03696
	6.55127	0	6.55127	0	6.55127	0	6.55127	0	6.55127	0	6.45896	0	6.55127	0	6.55127	0		4.47772	0.03684
	6.54991	0	6.54991	0	6.54991	0	6.54991	0	6.54991	0	6.45757	0	6.54991	0	6.54991	0		4.48159	0.03673
	6.54855	0	6.54855	0	6.54855	0	6.54855	0	6.54855	0	6.45618	0	6.54855	0	6.54855	0		4.48547	0.03666
	6.54719	0	6.54719	0	6.54719	0	6.54719	0	6.54719	0	6.45479	0	6.54719	0	6.54719	0		4.48935	0.03663
	6.54583	0	6.54583	0	6.54583	0	6.54583	0	6.54583	0	6.4534	0	6.54583	0	6.54583	0		4.49324	0.03661
	6.54448	0	6.54448	0	6.54448	0	6.54448	0	6.54448	0	6.45201	0	6.54448	0	6.54448	0		4.49714	0.0366
	6.54312	0	6.54312	0	6.54312	0	6.54312	0	6.54312	0	6.45063	0	6.54312	0	6.54312	0		4.50105	0.0366
	6.54177	0	6.54177	0	6.54177	0	6.54177	0	6.54177	0	6.44924	0	6.54177	0	6.54177	0		4.50496	0.03658
	6.54041	0	6.54041	0	6.54041	0	6.54041	0	6.54041	0	6.44785	0	6.54041	0	6.54041	0		4.50887	0.03656
	6.53906	0	6.53906	0	6.53906	0	6.53906	0	6.53906	0	6.44647	0	6.53906	0	6.53906	0		4.5128	0.03652
	6.5377	0	6.5377	0	6.5377	0	6.5377	0	6.5377	0	6.44508	0	6.5377	0	6.5377	0		4.51673	0.03648
	6.53635	0	6.53635	0	6.53635	0	6.53635	0	6.53635	0	6.4437	0	6.53635	0	6.53635	0		4.52067	0.03643
	6.535	0	6.535	0	6.535	0	6.535	0	6.535	0	6.44232	0	6.535	0	6.535	0		4.52461	0.0364
	6.53365	0	6.53365	0	6.53365	0	6.53365	0	6.53365	0	6.44093	0	6.53365	0	6.53365	0		4.52856	0.03638
	6.53229	0	6.53229	0	6.53229	0	6.53229	0	6.53229	0	6.43955	0	6.53229	0	6.53229	0		4.53252	0.03637
	6.53094	0	6.53094	0	6.53094	0	6.53094	0	6.53094	0	6.43817	0	6.53094	0	6.53094	0		4.53649	0.03638
	6.52959	0	6.52959	0	6.52959	0	6.52959	0	6.52959	0	6.43679	0	6.52959	0	6.52959	0		4.54046	0.03638
	6.52824	0	6.52824	0	6.52824	0	6.52824	0	6.52824	0	6.43541	0	6.52824	0	6.52824	0		4.54444	0.03639
	6.52689	0	6.52689	0	6.52689	0	6.52689	0	6.52689	0	6.43403	0	6.52689	0	6.52689	0		4.54842	0.03638
	6.52554	0	6.52554	0	6.52554	0	6.52554	0	6.52554	0	6.43265	0	6.52554	0	6.52554	0		4.55242	0.03635
	6.5242	0	6.5242	0	6.5242	0	6.5242	0	6.5242	0	6.43127	0	6.5242	0	6.5242	0		4.55642	0.0363
	6.52285	0	6.52285	0	6.52285	0	6.52285	0	6.52285	0	6.42989	0	6.52285	0	6.52285	0		4.56043	0.03625
	6.5215	0	6.5215	0	6.5215	0	6.5215	0	6.5215	0	6.42851	0	6.5215	0	6.5215	0		4.56444	0.03619
	6.52016	0	6.52016	0	6.52016	0	6.52016	0	6.52016	0	6.42713	0	6.52016	0	6.52016	0		4.56846	0.03615
	6.51881	0	6.51881	0	6.51881	0	6.51881	0	6.51881	0	6.42576	0	6.51881	0	6.51881	0		4.57249	0.03611
	6.51746	0	6.51746	0	6.51746	0	6.51746	0	6.51746	0	6.42438	0	6.51746	0	6.51746	0		4.57653	0.0361
	6.51612	0	6.51612	0	6.51612	0	6.51612	0	6.51612	0	6.42301	0	6.51612	0	6.51612	0		4.58057	0.03609
	6.51477	0	6.51477	0	6.51477	0	6.51477	0	6.51477	0	6.42163	0	6.51477	0	6.51477	0		4.58462	0.0361
	6.51343	0	6.51343	0	6.51343	0	6.51343	0	6.51343	0	6.42026	0	6.51343	0	6.51343	0		4.58868	0.03612
	6.51209	0	6.51209	0	6.51209	0	6.51209	0	6.51209	0	6.41888	0	6.51209	0	6.51209	0		4.59274	0.03614
	6.51074	0	6.51074	0	6.51074	0	6.51074	0	6.51074	0	6.41751	0	6.51074	0	6.51074	0		4.59681	0.03615
	6.5094	0	6.5094	0	6.5094	0	6.5094	0	6.5094	0	6.41614	0	6.5094	0	6.5094	0		4.60089	0.03616
	6.50806	0	6.50806	0	6.50806	0	6.50806	0	6.50806	0	6.41477	0	6.50806	0	6.50806	0		4.60498	0.03615
	6.50672	0	6.50672	0	6.50672	0	6.50672	0	6.50672	0	6.41339	0	6.50672	0	6.50672	0		4.60907	0.03614
	6.50538	0	6.50538	0	6.50538	0	6.50538	0	6.50538	0	6.41202	0	6.50538	0	6.50538	0		4.61317	0.03612
	6.50404	0	6.50404	0	6.50404	0	6.50404	0	6.50404	0	6.41065	0	6.50404	0	6.50404	0		4.61728	0.03609
	6.5027	0	6.5027	0	6.5027	0	6.5027	0	6.5027	0	6.40928	0	6.5027	0	6.5027	0		4.62139	0.03605
	6.50136	0	6.50136	0	6.50136	0	6.50136	0	6.50136	0	6.40791	0	6.50136	0	6.50136	0		4.62552	0.036
	6.50002	0	6.50002	0	6.50002	0	6.50002	0	6.50002	0	6.40655	0	6.50002	0	6.50002	0		4.62965	0.03594
	6.49869	0	6.49869	0	6.49869	0	6.49869	0	6.49869	0	6.40518	0	6.49869	0	6.49869	0		4.63378	0.03587
	6.49735	0	6.49735	0	6.49735	0	6.49735	0	6.49735	0	6.40381	0	6.49735	0	6.49735	0		4.63793	0.03581
	6.49601	0	6.49601	0	6.49601	0	6.49601	0	6.49601	0	6.40244	0	6.49601	0	6.49601	0		4.64208	0.03575
	6.49468	0	6.49468	0	6.49468	0	6.49468	0	6.49468	0	6.40108	0	6.49468	0	6.49468	0		4.64624	0.03569
	6.49334	0	6.49334	0	6.49334	0	6.49334	0	6.49334	0	6.39971	0	6.49334	0	6.49334	0		4.65041	0.03566
	6.49201	0	6.49201	0	6.49201	0	6.49201	0	6.49201	0	6.39835	0	6.49201	0	6.49201	0		4.65458	0.03565
	6.49067	0	6.49067	0	6.49067	0	6.49067	0	6.49067	0	6.39698	0	6.49067	0	6.49067	0		4.65876	0.03566
	6.48934	0	6.48934	0	6.48934	0	6.48934	0	6.48934	0	6.39562	0	6.48934	0	6.48934	0		4.66295	0.03568
	6.488	0	6.488	0	6.488	0	6.488	0	6.488	0	6.39426	0	6.488	0	6.488	0		4.66715	0.03571
	6.48667	0	6.48667	0	6.48667	0	6.48667	0	6.48667	0	6.39289	0	6.48667	0	6.48667	0		4.67135	0.03574
	6.48534	0	6.48534	0	6.48534	0	6.48534	0	6.48534	0	6.39153	0	6.48534	0	6.48534	0		4.67557	0.03575
	6.48401	0	6.48401	0	6.48401	0	6.48401	0	6.48401	0	6.39017	0	6.48401	0	6.48401	0		4.67979	0.03575
	6.48268	0	6.48268	0	6.48268	0	6.48268	0	6.48268	0	6.38881	0	6.48268	0	6.48268	0		4.68401	0.03574
	6.48135	0	6.48135	0	6.48135	0	6.48135	0	6.48135	0	6.38745	0	6.48135	0	6.48135	0		4.68825	0.03571
	6.48002	0	6.48002	0	6.48002	0	6.48002	0	6.48002	0	6.38609	0	6.48002	0	6.48002	0		4.69249	0.03568
	6.47869	0	6.47869	0	6.47869	0	6.47869	0	6.47869	0	6.38473	0	6.47869	0	6.47869	0		4.69674	0.03564
	6.47736	0	6.47736	0	6.47736	0	6.47736	0	6.47736	0	6.38337	0	6.47736	0	6.47736	0		4.701	0.0356
	6.47603	0	6.47603	0	6.47603	0	6.47603	0	6.47603	0	6.38201	0	6.47603	0	6.47603	0		4.70527	0.03557
	6.4747	0	6.4747	0	6.4747	0	6.4747	0	6.4747	0	6.38066	0	6.4747	0	6.4747	0		4.70954	0.03555
	6.47337	0	6.47337	0	6.47337	0	6.47337	0	6.47337	0	6.3793	0	6.47337	0	6.47337	0		4.71382	0.03552
	6.47205	0	6.47205	0	6.47205	0	6.47205	0	6.47205	0	6.37794	0	6.47205	0	6.47205	0		4.71811	0.0355
	6.47072	0	6.47072	0	6.47072	0	6.47072	0	6.47072	0	6.37659	0	6.47072	0	6.47072	0		4.72241	0.03548
	6.4694	0	6.4694	0	6.4694	0	6.4694	0	6.4694	0	6.37523	0	6.4694	0	6.4694	0		4.72671	0.03546
	6.46807	0	6.46807	0	6.46807	0	6.46807	0	6.46807	0	6.37388	0	6.46807	0	6.46807	0		4.73103	0.03543
	6.46675	0	6.46675	0	6.46675	0	6.46675	0	6.46675	0	6.37252	0	6.46675	0	6.46675	0		4.73535	0.0354
	6.46542	0	6.46542	0	6.46542	0	6.46542	0	6.46542	0	6.37117	0	6.46542	0	6.46542	0		4.73967	0.03537
	6.4641	0	6.4641	0	6.4641	0	6.4641	0	6.4641	0	6.36982	0	6.4641	0	6.4641	0		4.74401	0.03533
	6.46278	0	6.46278	0	6.46278	0	6.46278	0	6.46278	0	6.36847	0	6.46278	0	6.46278	0		4.74836	0.03529
	6.46145	0	6.46145	0	6.46145	0	6.46145	0	6.46145	0	6.36712	0	6.46145	0	6.46145	0		4.75271	0.03527
	6.46013	0	6.46013	0	6.46013	0	6.46013	0	6.46013	0	6.36576	0	6.46013	0	6.46013	0		4.75707	0.03525
	6.45881	0	6.45881	0	6.45881	0	6.45881	0	6.45881	0	6.36441	0	6.45881	0	6.45881	0		4.76144	0.03524
	6.45749	0	6.45749	0	6.45749	0	6.45749	0	6.45749	0	6.36306	0	6.45749	0	6.45749	0		4.76581	0.03525
	6.45617	0	6.45617	0	6.45617	0	6.45617	0	6.45617	0	6.36171	0	6.45617	0	6.45617	0		4.7702	0.03526
	6.45485	0	6.45485	0	6.45485	0	6.45485	0	6.45485	0	6.36037	0	6.45485	0	6.45485	0		4.77459	0.03528
	6.45353	0	6.45353	0	6.45353	0	6.45353	0	6.45353	0	6.35902	0	6.45353	0	6.45353	0		4.77899	0.03529
	6.45221	0	6.45221	0	6.45221	0	6.45221	0	6.45221	0	6.35767	0	6.45221	0	6.45221	0		4.7834	0.03531
	6.45089	0	6.45089	0	6.45089	0	6.45089	0	6.45089	0	6.35632	0	6.45089	0	6.45089	0		4.78782	0.03531
	6.44958	0	6.44958	0	6.44958	0	6.44958	0	6.44958	0	6.35498	0	6.44958	0	6.44958	0		4.79224	0.0353
	6.44826	0	6.44826	0	6.44826	0	6.44826	0	6.44826	0	6.35363	0	6.44826	0	6.44826	0		4.79667	0.03527
	6.44694	0	6.44694	0	6.44694	0	6.44694	0	6.44694	0	6.35229	0	6.44694	0	6.44694	0		4.80111	0.03525
	6.44563	0	6.44563	0	6.44563	0	6.44563	0	6.44563	0	6.35094	0	6.44563	0	6.44563	0		4.80556	0.03524
	6.44431	0	6.44431	0	6.44431	0	6.44431	0	6.44431	0	6.3496	0	6.44431	0	6.44431	0		4.81002	0.03525
	6.443	0	6.443	0	6.443	0	6.443	0	6.443	0	6.34825	0	6.443	0	6.443	0		4.81449	0.03528
	6.44168	0	6.44168	0	6.44168	0	6.44168	0	6.44168	0	6.34691	0	6.44168	0	6.44168	0		4.81896	0.03532
	6.44037	0	6.44037	0	6.44037	0	6.44037	0	6.44037	0	6.34557	0	6.44037	0	6.44037	0		4.82345	0.03538
	6.43906	0	6.43906	0	6.43906	0	6.43906	0	6.43906	0	6.34423	0	6.43906	0	6.43906	0		4.82794	0.03545
	6.43774	0	6.43774	0	6.43774	0	6.43774	0	6.43774	0	6.34288	0	6.43774	0	6.43774	0		4.83244	0.03551
	6.43643	0	6.43643	0	6.43643	0	6.43643	0	6.43643	0	6.34154	0	6.43643	0	6.43643	0		4.83694	0.03555
	6.43512	0	6.43512	0	6.43512	0	6.43512	0	6.43512	0	6.3402	0	6.43512	0	6.43512	0		4.84146	0.03555
	6.43381	0	6.43381	0	6.43381	0	6.43381	0	6.43381	0	6.33886	0	6.43381	0	6.43381	0		4.84599	0.03549
	6.4325	0	6.4325	0	6.4325	0	6.4325	0	6.4325	0	6.33752	0	6.4325	0	6.4325	0		4.85052	0.03537
	6.43119	0	6.43119	0	6.43119	0	6.43119	0	6.43119	0	6.33619	0	6.43119	0	6.43119	0		4.85506	0.03523
	6.42988	0	6.42988	0	6.42988	0	6.42988	0	6.42988	0	6.33485	0	6.42988	0	6.42988	0		4.85961	0.03509
	6.42857	0	6.42857	0	6.42857	0	6.42857	0	6.42857	0	6.33351	0	6.42857	0	6.42857	0		4.86417	0.03498
	6.42726	0	6.42726	0	6.42726	0	6.42726	0	6.42726	0	6.33217	0	6.42726	0	6.42726	0		4.86874	0.03491
	6.42595	0	6.42595	0	6.42595	0	6.42595	0	6.42595	0	6.33084	0	6.42595	0	6.42595	0		4.87331	0.03488
	6.42465	0	6.42465	0	6.42465	0	6.42465	0	6.42465	0	6.3295	0	6.42465	0	6.42465	0		4.8779	0.0349
	6.42334	0	6.42334	0	6.42334	0	6.42334	0	6.42334	0	6.32817	0	6.42334	0	6.42334	0		4.88249	0.03495
	6.42203	0	6.42203	0	6.42203	0	6.42203	0	6.42203	0	6.32683	0	6.42203	0	6.42203	0		4.88709	0.03502
	6.42073	0	6.42073	0	6.42073	0	6.42073	0	6.42073	0	6.3255	0	6.42073	0	6.42073	0		4.8917	0.03508
	6.41942	0	6.41942	0	6.41942	0	6.41942	0	6.41942	0	6.32416	0	6.41942	0	6.41942	0		4.89632	0.03511
	6.41812	0	6.41812	0	6.41812	0	6.41812	0	6.41812	0	6.32283	0	6.41812	0	6.41812	0		4.90095	0.03506
	6.41681	0	6.41681	0	6.41681	0	6.41681	0	6.41681	0	6.3215	0	6.41681	0	6.41681	0		4.90559	0.03494
	6.41551	0	6.41551	0	6.41551	0	6.41551	0	6.41551	0	6.32017	0	6.41551	0	6.41551	0		4.91023	0.03477
	6.41421	0	6.41421	0	6.41421	0	6.41421	0	6.41421	0	6.31884	0	6.41421	0	6.41421	0		4.91489	0.03462
	6.4129	0	6.4129	0	6.4129	0	6.4129	0	6.4129	0	6.31751	0	6.4129	0	6.4129	0		4.91955	0.03451
	6.4116	0	6.4116	0	6.4116	0	6.4116	0	6.4116	0	6.31618	0	6.4116	0	6.4116	0		4.92422	0.03447
	6.4103	0	6.4103	0	6.4103	0	6.4103	0	6.4103	0	6.31485	0	6.4103	0	6.4103	0		4.9289	0.0345
	6.409	0	6.409	0	6.409	0	6.409	0	6.409	0	6.31352	0	6.409	0	6.409	0		4.93359	0.03462
	6.4077	0	6.4077	0	6.4077	0	6.4077	0	6.4077	0	6.31219	0	6.4077	0	6.4077	0		4.93829	0.03479
	6.4064	0	6.4064	0	6.4064	0	6.4064	0	6.4064	0	6.31086	0	6.4064	0	6.4064	0		4.943	0.035
	6.4051	0	6.4051	0	6.4051	0	6.4051	0	6.4051	0	6.30953	0	6.4051	0	6.4051	0		4.94771	0.03521
	6.4038	0	6.4038	0	6.4038	0	6.4038	0	6.4038	0	6.30821	0	6.4038	0	6.4038	0		4.95244	0.03536
	6.4025	0	6.4025	0	6.4025	0	6.4025	0	6.4025	0	6.30688	0	6.4025	0	6.4025	0		4.95717	0.03541
	6.4012	0	6.4012	0	6.4012	0	6.4012	0	6.4012	0	6.30556	0	6.4012	0.01013	6.4012	0		4.96192	0.03532
	6.39991	0	6.39991	0	6.39991	0	6.39991	0	6.39991	0	6.30423	0	6.39991	0.00591	6.39991	0		4.96667	0.03511
	6.39861	0	6.39861	0	6.39861	0	6.39861	0	6.39861	0	6.30291	0	6.39861	0.00721	6.39861	0		4.97143	0.03484
	6.39731	0	6.39731	0	6.39731	0	6.39731	0	6.39731	0	6.30158	0	6.39731	0.01249	6.39731	0		4.9762	0.03456
	6.39602	0	6.39602	0	6.39602	0	6.39602	0	6.39602	0	6.30026	0	6.39602	0.00602	6.39602	0		4.98098	0.03434
	6.39472	0	6.39472	0	6.39472	0	6.39472	0	6.39472	0	6.29894	0	6.39472	0.00885	6.39472	0		4.98577	0.03422
	6.39343	0	6.39343	0	6.39343	0	6.39343	0	6.39343	0	6.29761	0	6.39343	0.00921	6.39343	0		4.99057	0.03424
	6.39213	0	6.39213	0	6.39213	0	6.39213	0	6.39213	0	6.29629	0	6.39213	0.01177	6.39213	0		4.99538	0.03441
	6.39084	0	6.39084	0	6.39084	0	6.39084	0	6.39084	0	6.29497	0	6.39084	0.01141	6.39084	0		5.0002	0.03469
	6.38955	0	6.38955	0	6.38955	0	6.38955	0	6.38955	0	6.29365	0	6.38955	0.0115	6.38955	0
	6.38825	0	6.38825	0	6.38825	0	6.38825	0	6.38825	0	6.29233	0	6.38825	0.01906	6.38825	0
	6.38696	0	6.38696	0	6.38696	0	6.38696	0	6.38696	0	6.29101	0	6.38696	0.00853	6.38696	0
	6.38567	0	6.38567	0	6.38567	0	6.38567	0	6.38567	0	6.28969	0	6.38567	0.00984	6.38567	0
	6.38438	0	6.38438	0	6.38438	0	6.38438	0	6.38438	0	6.28837	0	6.38438	0.02334	6.38438	0
	6.38309	0	6.38309	0	6.38309	0	6.38309	0	6.38309	0	6.28706	0	6.38309	0.01102	6.38309	0
	6.3818	0	6.3818	0	6.3818	0	6.3818	0	6.3818	0	6.28574	0	6.3818	0.01554	6.3818	0
	6.38051	0	6.38051	0	6.38051	0	6.38051	0	6.38051	0	6.28442	0	6.38051	0.01831	6.38051	0
	6.37922	0	6.37922	0	6.37922	0	6.37922	0	6.37922	0	6.2831	0	6.37922	0.01549	6.37922	0
	6.37793	0	6.37793	0	6.37793	0	6.37793	0	6.37793	0	6.28179	0	6.37793	0.01538	6.37793	0
	6.37664	0	6.37664	0	6.37664	0	6.37664	0	6.37664	0	6.28047	0	6.37664	0.01484	6.37664	0
	6.37536	0	6.37536	0	6.37536	0	6.37536	0	6.37536	0	6.27916	0	6.37536	0.02069	6.37536	0
	6.37407	0	6.37407	0	6.37407	0	6.37407	0	6.37407	0	6.27785	0	6.37407	0.01226	6.37407	0
	6.37278	0	6.37278	0	6.37278	0	6.37278	0	6.37278	0	6.27653	0	6.37278	0.0172	6.37278	0
	6.3715	0	6.3715	0	6.3715	0	6.3715	0	6.3715	0	6.27522	0	6.3715	0.03275	6.3715	0
	6.37021	0	6.37021	0	6.37021	0	6.37021	0	6.37021	0	6.27391	0	6.37021	0.02362	6.37021	0
	6.36893	0	6.36893	0	6.36893	0	6.36893	0	6.36893	0	6.2726	0	6.36893	0.03011	6.36893	0
	6.36764	0	6.36764	0	6.36764	0	6.36764	0	6.36764	0	6.27128	0	6.36764	0.03266	6.36764	0
	6.36636	0	6.36636	0	6.36636	0	6.36636	0	6.36636	0	6.26997	0	6.36636	0.01719	6.36636	0
	6.36508	0	6.36508	0	6.36508	0	6.36508	0	6.36508	0	6.26866	0	6.36508	0.02805	6.36508	0
	6.36379	0	6.36379	0	6.36379	0	6.36379	0	6.36379	0	6.26735	0	6.36379	0.01892	6.36379	0
	6.36251	0	6.36251	0	6.36251	0	6.36251	0	6.36251	0	6.26604	0	6.36251	0.01689	6.36251	0
	6.36123	0	6.36123	0	6.36123	0	6.36123	0	6.36123	0	6.26474	0	6.36123	0.04014	6.36123	0
	6.35995	0	6.35995	0	6.35995	0	6.35995	0	6.35995	0	6.26343	0	6.35995	0.01805	6.35995	0
	6.35867	0	6.35867	0	6.35867	0	6.35867	0	6.35867	0	6.26212	0	6.35867	0.03519	6.35867	0
	6.35739	0	6.35739	0	6.35739	0	6.35739	0	6.35739	0	6.26081	0	6.35739	0.02399	6.35739	0
	6.35611	0	6.35611	0	6.35611	0	6.35611	0	6.35611	0	6.25951	0	6.35611	0.03677	6.35611	0
	6.35483	0	6.35483	0	6.35483	0	6.35483	0	6.35483	0	6.2582	0	6.35483	0.04546	6.35483	0
	6.35355	0	6.35355	0	6.35355	0	6.35355	0	6.35355	0	6.2569	0	6.35355	0.02089	6.35355	0
	6.35227	0	6.35227	0	6.35227	0	6.35227	0	6.35227	0	6.25559	0	6.35227	0.03992	6.35227	0
	6.351	0	6.351	0	6.351	0	6.351	0	6.351	0	6.25429	0	6.351	0.03892	6.351	0
	6.34972	0	6.34972	0	6.34972	0	6.34972	0	6.34972	0	6.25298	0	6.34972	0.0261	6.34972	0
	6.34844	0	6.34844	0	6.34844	0	6.34844	0	6.34844	0	6.25168	0	6.34844	0.04741	6.34844	0
	6.34717	0	6.34717	0	6.34717	0	6.34717	0	6.34717	0	6.25038	0	6.34717	0.04436	6.34717	0
	6.34589	0	6.34589	0	6.34589	0	6.34589	0	6.34589	0	6.24908	0	6.34589	0.03471	6.34589	0
	6.34462	0	6.34462	0	6.34462	0	6.34462	0	6.34462	0	6.24778	0	6.34462	0.03559	6.34462	0
	6.34334	0	6.34334	0	6.34334	0	6.34334	0	6.34334	0	6.24647	0	6.34334	0.05809	6.34334	0
	6.34207	0	6.34207	0	6.34207	0	6.34207	0	6.34207	0	6.24517	0	6.34207	0.03799	6.34207	0
	6.34079	0	6.34079	0	6.34079	0	6.34079	0	6.34079	0	6.24387	0	6.34079	0.05084	6.34079	0
	6.33952	0	6.33952	0	6.33952	0	6.33952	0	6.33952	0	6.24258	0	6.33952	0.04672	6.33952	0
	6.33825	0	6.33825	0	6.33825	0	6.33825	0	6.33825	0	6.24128	0	6.33825	0.06994	6.33825	0
	6.33698	0	6.33698	0	6.33698	0	6.33698	0	6.33698	0	6.23998	0	6.33698	0.04683	6.33698	0
	6.3357	0	6.3357	0	6.3357	0	6.3357	0	6.3357	0	6.23868	0	6.3357	0.11051	6.3357	0
	6.33443	0	6.33443	0	6.33443	0	6.33443	0	6.33443	0	6.23738	0	6.33443	0.05728	6.33443	0
	6.33316	0	6.33316	0	6.33316	0	6.33316	0	6.33316	0	6.23609	0	6.33316	0.06582	6.33316	0
	6.33189	0	6.33189	0	6.33189	0	6.33189	0	6.33189	0	6.23479	0	6.33189	0.09267	6.33189	0
	6.33062	0	6.33062	0	6.33062	0	6.33062	0	6.33062	0	6.2335	0	6.33062	0.07918	6.33062	0
	6.32936	0	6.32936	0	6.32936	0	6.32936	0	6.32936	0	6.2322	0	6.32936	0.07275	6.32936	0
	6.32809	0	6.32809	0	6.32809	0	6.32809	0	6.32809	0	6.23091	0	6.32809	0.05003	6.32809	0
	6.32682	0	6.32682	0	6.32682	0	6.32682	0	6.32682	0	6.22961	0	6.32682	0.10602	6.32682	0
	6.32555	0	6.32555	0	6.32555	0	6.32555	0	6.32555	0	6.22832	0	6.32555	0.03899	6.32555	0
	6.32429	0	6.32429	0	6.32429	0	6.32429	0	6.32429	0	6.22703	0	6.32429	0.07169	6.32429	0
	6.32302	0	6.32302	0	6.32302	0	6.32302	0	6.32302	0	6.22573	0	6.32302	0.08019	6.32302	0
	6.32175	0	6.32175	0	6.32175	0	6.32175	0	6.32175	0	6.22444	0	6.32175	0.06138	6.32175	0
	6.32049	0	6.32049	0	6.32049	0	6.32049	0	6.32049	0	6.22315	0	6.32049	0.08791	6.32049	0
	6.31922	0	6.31922	0	6.31922	0	6.31922	0	6.31922	0	6.22186	0	6.31922	0.12425	6.31922	0
	6.31796	0	6.31796	0	6.31796	0	6.31796	0	6.31796	0	6.22057	0	6.31796	0.07936	6.31796	0
	6.31669	0	6.31669	0	6.31669	0	6.31669	0	6.31669	0	6.21928	0	6.31669	0.08605	6.31669	0
	6.31543	0	6.31543	0	6.31543	0	6.31543	0	6.31543	0	6.21799	0	6.31543	0.15246	6.31543	0
	6.31417	0	6.31417	0	6.31417	0	6.31417	0	6.31417	0	6.2167	0	6.31417	0.10624	6.31417	0
	6.31291	0	6.31291	0	6.31291	0	6.31291	0	6.31291	0	6.21542	0	6.31291	0.11154	6.31291	0
	6.31164	0	6.31164	0	6.31164	0	6.31164	0	6.31164	0	6.21413	0	6.31164	0.11283	6.31164	0
	6.31038	0	6.31038	0	6.31038	0	6.31038	0	6.31038	0	6.21284	0	6.31038	0.16497	6.31038	0
	6.30912	0	6.30912	0	6.30912	0	6.30912	0	6.30912	0	6.21155	0	6.30912	0.04481	6.30912	0
	6.30786	0	6.30786	0	6.30786	0	6.30786	0	6.30786	0	6.21027	0	6.30786	0.18191	6.30786	0
	6.3066	0	6.3066	0	6.3066	0	6.3066	0	6.3066	0	6.20898	0	6.3066	0.13094	6.3066	0
	6.30534	0	6.30534	0	6.30534	0	6.30534	0	6.30534	0	6.2077	0	6.30534	0.05276	6.30534	0
	6.30408	0	6.30408	0	6.30408	0	6.30408	0	6.30408	0	6.20641	0	6.30408	0.15648	6.30408	0
	6.30283	0	6.30283	0	6.30283	0	6.30283	0	6.30283	0	6.20513	0	6.30283	0.16743	6.30283	0
	6.30157	0	6.30157	0	6.30157	0	6.30157	0	6.30157	0	6.20385	0	6.30157	0.05319	6.30157	0
	6.30031	0	6.30031	0	6.30031	0	6.30031	0	6.30031	0	6.20256	0	6.30031	0.19392	6.30031	0
	6.29905	0	6.29905	0	6.29905	0	6.29905	0	6.29905	0	6.20128	0	6.29905	0.11362	6.29905	0
	6.2978	0	6.2978	0	6.2978	0	6.2978	0	6.2978	0	6.2	0	6.2978	0.05651	6.2978	0
	6.29654	0	6.29654	0	6.29654	0	6.29654	0	6.29654	0	6.19872	0	6.29654	0.31062	6.29654	0
	6.29529	0	6.29529	0	6.29529	0	6.29529	0	6.29529	0	6.19744	0	6.29529	0.15317	6.29529	0
	6.29403	0	6.29403	0	6.29403	0	6.29403	0	6.29403	0	6.19616	0	6.29403	0.09175	6.29403	0
	6.29278	0	6.29278	0	6.29278	0	6.29278	0	6.29278	0	6.19488	0	6.29278	0.18103	6.29278	0
	6.29152	0	6.29152	0	6.29152	0	6.29152	0	6.29152	0	6.1936	0	6.29152	0.22408	6.29152	0
	6.29027	0	6.29027	0	6.29027	0	6.29027	0	6.29027	0	6.19232	0	6.29027	0.08454	6.29027	0
	6.28902	0	6.28902	0	6.28902	0	6.28902	0	6.28902	0	6.19104	0	6.28902	0.17882	6.28902	0
	6.28777	0	6.28777	0	6.28777	0	6.28777	0	6.28777	0	6.18977	0	6.28777	0.23545	6.28777	0
	6.28651	0	6.28651	0	6.28651	0	6.28651	0	6.28651	0	6.18849	0	6.28651	0.23504	6.28651	0
	6.28526	0	6.28526	0	6.28526	0	6.28526	0	6.28526	0	6.18721	0	6.28526	0.16021	6.28526	0
	6.28401	0	6.28401	0	6.28401	0	6.28401	0	6.28401	0	6.18594	0	6.28401	0.34759	6.28401	0
	6.28276	0	6.28276	0	6.28276	0	6.28276	0	6.28276	0	6.18466	0	6.28276	0.11464	6.28276	0
	6.28151	0	6.28151	0	6.28151	0	6.28151	0	6.28151	0	6.18339	0	6.28151	0.15381	6.28151	0
	6.28026	0	6.28026	0	6.28026	0	6.28026	0	6.28026	0	6.18211	0	6.28026	0.22161	6.28026	0
	6.27901	0	6.27901	0	6.27901	0	6.27901	0	6.27901	0	6.18084	0	6.27901	0.21586	6.27901	0
	6.27777	0	6.27777	0	6.27777	0	6.27777	0	6.27777	0	6.17957	0	6.27777	0.15946	6.27777	0
	6.27652	0	6.27652	0	6.27652	0	6.27652	0	6.27652	0	6.17829	0	6.27652	0.30247	6.27652	0
	6.27527	0	6.27527	0	6.27527	0	6.27527	0	6.27527	0	6.17702	0	6.27527	0.14201	6.27527	0
	6.27402	0	6.27402	0	6.27402	0	6.27402	0	6.27402	0	6.17575	0	6.27402	0.15097	6.27402	0
	6.27278	0	6.27278	0	6.27278	0	6.27278	0	6.27278	0	6.17448	0	6.27278	0.29382	6.27278	0
	6.27153	0	6.27153	0	6.27153	0	6.27153	0	6.27153	0	6.17321	0	6.27153	0.19313	6.27153	0
	6.27029	0	6.27029	0	6.27029	0	6.27029	0	6.27029	0	6.17194	0	6.27029	0.15299	6.27029	0
	6.26904	0	6.26904	0	6.26904	0	6.26904	0	6.26904	0	6.17067	0	6.26904	0.28808	6.26904	0
	6.2678	0	6.2678	0	6.2678	0	6.2678	0	6.2678	0	6.1694	0	6.2678	0.17074	6.2678	0
	6.26655	0	6.26655	0	6.26655	0	6.26655	0	6.26655	0	6.16813	0	6.26655	0.1114	6.26655	0
	6.26531	0	6.26531	0	6.26531	0	6.26531	0	6.26531	0	6.16686	0	6.26531	0.38396	6.26531	0
	6.26407	0	6.26407	0	6.26407	0	6.26407	0	6.26407	0	6.1656	0	6.26407	0.17927	6.26407	0
	6.26283	0	6.26283	0	6.26283	0	6.26283	0	6.26283	0	6.16433	0	6.26283	0.13417	6.26283	0
	6.26158	0	6.26158	0	6.26158	0	6.26158	0	6.26158	0	6.16306	0	6.26158	0.2807	6.26158	0
	6.26034	0	6.26034	0	6.26034	0	6.26034	0	6.26034	0	6.1618	0	6.26034	0.1521	6.26034	0
	6.2591	0	6.2591	0	6.2591	0	6.2591	0	6.2591	0	6.16053	0	6.2591	0.08965	6.2591	0
	6.25786	0	6.25786	0	6.25786	0	6.25786	0	6.25786	0	6.15927	0	6.25786	0.44307	6.25786	0
	6.25662	0	6.25662	0	6.25662	0	6.25662	0	6.25662	0	6.158	0	6.25662	0.16901	6.25662	0
	6.25538	0	6.25538	0	6.25538	0	6.25538	0	6.25538	0	6.15674	0	6.25538	0.15628	6.25538	0
	6.25414	0	6.25414	0	6.25414	0	6.25414	0	6.25414	0	6.15548	0	6.25414	0.37495	6.25414	0
	6.25291	0	6.25291	0	6.25291	0	6.25291	0	6.25291	0	6.15421	0	6.25291	0.18807	6.25291	0
	6.25167	0	6.25167	0	6.25167	0	6.25167	0	6.25167	0	6.15295	0	6.25167	0.09054	6.25167	0
	6.25043	0	6.25043	0	6.25043	0	6.25043	0	6.25043	0	6.15169	0	6.25043	0.56199	6.25043	0
	6.24919	0	6.24919	0	6.24919	0	6.24919	0	6.24919	0	6.15043	0	6.24919	0.14513	6.24919	0
	6.24796	0	6.24796	0	6.24796	0	6.24796	0	6.24796	0	6.14917	0	6.24796	0.15253	6.24796	0
	6.24672	0	6.24672	0	6.24672	0	6.24672	0	6.24672	0	6.14791	0	6.24672	0.48992	6.24672	0
	6.24549	0	6.24549	0	6.24549	0	6.24549	0	6.24549	0	6.14665	0	6.24549	0.11783	6.24549	0
	6.24425	0	6.24425	0	6.24425	0	6.24425	0	6.24425	0	6.14539	0	6.24425	0.11823	6.24425	0
	6.24302	0	6.24302	0	6.24302	0	6.24302	0	6.24302	0	6.14413	0	6.24302	0.57412	6.24302	0
	6.24178	0	6.24178	0	6.24178	0	6.24178	0	6.24178	0	6.14287	0	6.24178	0.13314	6.24178	0
	6.24055	0	6.24055	0	6.24055	0	6.24055	0	6.24055	0	6.14162	0	6.24055	0.22013	6.24055	0
	6.23932	0	6.23932	0	6.23932	0	6.23932	0	6.23932	0	6.14036	0	6.23932	0.68329	6.23932	0
	6.23808	0	6.23808	0	6.23808	0	6.23808	0	6.23808	0	6.1391	0	6.23808	0.08677	6.23808	0
	6.23685	0	6.23685	0	6.23685	0	6.23685	0	6.23685	0	6.13785	0	6.23685	0.18274	6.23685	0
	6.23562	0	6.23562	0	6.23562	0	6.23562	0	6.23562	0	6.13659	0	6.23562	0.35496	6.23562	0
	6.23439	0	6.23439	0	6.23439	0	6.23439	0	6.23439	0	6.13534	0	6.23439	0.10769	6.23439	0
	6.23316	0	6.23316	0	6.23316	0	6.23316	0	6.23316	0	6.13408	0	6.23316	0.27444	6.23316	0
	6.23193	0	6.23193	0	6.23193	0	6.23193	0	6.23193	0	6.13283	0	6.23193	0.34378	6.23193	0
	6.2307	0	6.2307	0	6.2307	0	6.2307	0	6.2307	0	6.13157	0	6.2307	0.08122	6.2307	0
	6.22947	0	6.22947	0	6.22947	0	6.22947	0	6.22947	0	6.13032	0	6.22947	0.31239	6.22947	0
	6.22824	0	6.22824	0	6.22824	0	6.22824	0	6.22824	0	6.12907	0	6.22824	0.2025	6.22824	0
	6.22701	0	6.22701	0	6.22701	0	6.22701	0	6.22701	0	6.12782	0	6.22701	0.27401	6.22701	0
	6.22578	0	6.22578	0	6.22578	0	6.22578	0	6.22578	0	6.12656	0	6.22578	0.2383	6.22578	0
	6.22456	0	6.22456	0	6.22456	0	6.22456	0	6.22456	0	6.12531	0	6.22456	0.12783	6.22456	0
	6.22333	0	6.22333	0	6.22333	0	6.22333	0	6.22333	0	6.12406	0	6.22333	0.07805	6.22333	0
	6.2221	0	6.2221	0	6.2221	0	6.2221	0	6.2221	0	6.12281	0	6.2221	0.37996	6.2221	0
	6.22088	0	6.22088	0	6.22088	0	6.22088	0	6.22088	0	6.12156	0	6.22088	0.09043	6.22088	0
	6.21965	0	6.21965	0	6.21965	0	6.21965	0	6.21965	0	6.12032	0	6.21965	0.28859	6.21965	0
	6.21843	0	6.21843	0	6.21843	0	6.21843	0	6.21843	0	6.11907	0	6.21843	0.39353	6.21843	0
	6.2172	0	6.2172	0	6.2172	0	6.2172	0	6.2172	0	6.11782	0	6.2172	0.15377	6.2172	0
	6.21598	0	6.21598	0	6.21598	0	6.21598	0	6.21598	0	6.11657	0	6.21598	0.32051	6.21598	0
	6.21476	0	6.21476	0	6.21476	0	6.21476	0	6.21476	0	6.11533	0	6.21476	0.23758	6.21476	0
	6.21353	0	6.21353	0	6.21353	0	6.21353	0	6.21353	0	6.11408	0	6.21353	0.07991	6.21353	0
	6.21231	0	6.21231	0	6.21231	0	6.21231	0	6.21231	0	6.11283	0	6.21231	0.21104	6.21231	0
	6.21109	0	6.21109	0	6.21109	0	6.21109	0	6.21109	0	6.11159	0	6.21109	0.20255	6.21109	0
	6.20987	0	6.20987	0	6.20987	0	6.20987	0	6.20987	0	6.11034	0	6.20987	0.0866	6.20987	0
	6.20865	0	6.20865	0	6.20865	0	6.20865	0	6.20865	0	6.1091	0	6.20865	0.26708	6.20865	0
	6.20743	0	6.20743	0	6.20743	0	6.20743	0	6.20743	0	6.10785	0	6.20743	0.20833	6.20743	0
	6.20621	0	6.20621	0	6.20621	0	6.20621	0	6.20621	0	6.10661	0	6.20621	0.2251	6.20621	0
	6.20499	0	6.20499	0	6.20499	0	6.20499	0	6.20499	0	6.10537	0	6.20499	0.17745	6.20499	0
	6.20377	0	6.20377	0	6.20377	0	6.20377	0	6.20377	0	6.10413	0	6.20377	0.07794	6.20377	0
	6.20255	0	6.20255	0	6.20255	0	6.20255	0	6.20255	0	6.10288	0	6.20255	0.08354	6.20255	0
	6.20133	0	6.20133	0	6.20133	0	6.20133	0	6.20133	0	6.10164	0	6.20133	0.15584	6.20133	0
	6.20011	0	6.20011	0	6.20011	0	6.20011	0	6.20011	0	6.1004	0	6.20011	0.16126	6.20011	0
	6.1989	0	6.1989	0	6.1989	0	6.1989	0	6.1989	0	6.09916	0	6.1989	0.39985	6.1989	0
	6.19768	0	6.19768	0	6.19768	0	6.19768	0	6.19768	0	6.09792	0	6.19768	0.14755	6.19768	0
	6.19646	0	6.19646	0	6.19646	0	6.19646	0	6.19646	0	6.09668	0	6.19646	0.06461	6.19646	0
	6.19525	0	6.19525	0	6.19525	0	6.19525	0	6.19525	0	6.09545	0	6.19525	0.11825	6.19525	0
	6.19403	0	6.19403	0	6.19403	0	6.19403	0	6.19403	0	6.09421	0	6.19403	0.14368	6.19403	0
	6.19282	0	6.19282	0	6.19282	0	6.19282	0	6.19282	0	6.09297	0	6.19282	0.30322	6.19282	0
	6.19161	0	6.19161	0	6.19161	0	6.19161	0	6.19161	0	6.09173	0	6.19161	0.12396	6.19161	0
	6.19039	0	6.19039	0	6.19039	0	6.19039	0	6.19039	0	6.0905	0	6.19039	0.08253	6.19039	0
	6.18918	0	6.18918	0	6.18918	0	6.18918	0	6.18918	0	6.08926	0	6.18918	0.13175	6.18918	0
	6.18797	0	6.18797	0	6.18797	0	6.18797	0	6.18797	0	6.08802	0	6.18797	0.11463	6.18797	0
	6.18675	0	6.18675	0	6.18675	0	6.18675	0	6.18675	0	6.08679	0	6.18675	0.07756	6.18675	0
	6.18554	0	6.18554	0	6.18554	0	6.18554	0	6.18554	0	6.08555	0	6.18554	0.10541	6.18554	0
	6.18433	0	6.18433	0	6.18433	0	6.18433	0	6.18433	0	6.08432	0	6.18433	0.06526	6.18433	0
	6.18312	0	6.18312	0	6.18312	0	6.18312	0	6.18312	0	6.08309	0	6.18312	0.06237	6.18312	0
	6.18191	0	6.18191	0	6.18191	0	6.18191	0	6.18191	0	6.08185	0	6.18191	0.06894	6.18191	0
	6.1807	0	6.1807	0	6.1807	0	6.1807	0	6.1807	0	6.08062	0	6.1807	0.09333	6.1807	0
	6.17949	0	6.17949	0	6.17949	0	6.17949	0	6.17949	0	6.07939	0	6.17949	0.1478	6.17949	0
	6.17828	0	6.17828	0	6.17828	0	6.17828	0	6.17828	0	6.07816	0	6.17828	0.08945	6.17828	0
	6.17707	0	6.17707	0	6.17707	0	6.17707	0	6.17707	0	6.07692	0	6.17707	0.13025	6.17707	0
	6.17586	0	6.17586	0	6.17586	0	6.17586	0	6.17586	0	6.07569	0	6.17586	0.16263	6.17586	0
	6.17466	0	6.17466	0	6.17466	0	6.17466	0	6.17466	0	6.07446	0	6.17466	0.14942	6.17466	0
	6.17345	0	6.17345	0	6.17345	0	6.17345	0	6.17345	0	6.07323	0	6.17345	0.23988	6.17345	0
	6.17224	0	6.17224	0	6.17224	0	6.17224	0	6.17224	0	6.072	0	6.17224	0.16345	6.17224	0
	6.17104	0	6.17104	0	6.17104	0	6.17104	0	6.17104	0	6.07078	0	6.17104	0.15057	6.17104	0
	6.16983	0	6.16983	0	6.16983	0	6.16983	0	6.16983	0	6.06955	0	6.16983	0.2311	6.16983	0
	6.16863	0	6.16863	0	6.16863	0	6.16863	0	6.16863	0	6.06832	0	6.16863	0.20155	6.16863	0
	6.16742	0	6.16742	0	6.16742	0	6.16742	0	6.16742	0	6.06709	0	6.16742	0.30148	6.16742	0
	6.16622	0	6.16622	0	6.16622	0	6.16622	0	6.16622	0	6.06587	0	6.16622	0.28141	6.16622	0
	6.16501	0	6.16501	0	6.16501	0	6.16501	0	6.16501	0	6.06464	0	6.16501	0.14643	6.16501	0
	6.16381	0	6.16381	0	6.16381	0	6.16381	0	6.16381	0	6.06341	0	6.16381	0.22921	6.16381	0
	6.16261	0	6.16261	0	6.16261	0	6.16261	0	6.16261	0	6.06219	0	6.16261	0.24532	6.16261	0
	6.1614	0	6.1614	0	6.1614	0	6.1614	0	6.1614	0	6.06096	0	6.1614	0.37718	6.1614	0
	6.1602	0	6.1602	0	6.1602	0	6.1602	0	6.1602	0	6.05974	0	6.1602	0.35682	6.1602	0
	6.159	0	6.159	0	6.159	0	6.159	0	6.159	0	6.05852	0	6.159	0.14206	6.159	0
	6.1578	0	6.1578	0	6.1578	0	6.1578	0	6.1578	0	6.05729	0	6.1578	0.27429	6.1578	0
	6.1566	0	6.1566	0	6.1566	0	6.1566	0	6.1566	0	6.05607	0	6.1566	0.25842	6.1566	0
	6.1554	0	6.1554	0	6.1554	0	6.1554	0	6.1554	0	6.05485	0	6.1554	0.4318	6.1554	0
	6.1542	0	6.1542	0	6.1542	0	6.1542	0	6.1542	0	6.05363	0	6.1542	0.38581	6.1542	0
	6.153	0	6.153	0	6.153	0	6.153	0	6.153	0	6.0524	0	6.153	0.18487	6.153	0
	6.1518	0	6.1518	0	6.1518	0	6.1518	0	6.1518	0	6.05118	0	6.1518	0.28898	6.1518	0
	6.1506	0	6.1506	0	6.1506	0	6.1506	0	6.1506	0	6.04996	0	6.1506	0.25059	6.1506	0
	6.14941	0	6.14941	0	6.14941	0	6.14941	0	6.14941	0	6.04874	0	6.14941	0.48643	6.14941	0
	6.14821	0	6.14821	0	6.14821	0	6.14821	0	6.14821	0	6.04752	0	6.14821	0.28457	6.14821	0
	6.14701	0	6.14701	0	6.14701	0	6.14701	0	6.14701	0	6.04631	0	6.14701	0.33662	6.14701	0
	6.14581	0	6.14581	0	6.14581	0	6.14581	0	6.14581	0	6.04509	0	6.14581	0.3802	6.14581	0
	6.14462	0	6.14462	0	6.14462	0	6.14462	0	6.14462	0	6.04387	0	6.14462	0.2477	6.14462	0
	6.14342	0	6.14342	0	6.14342	0	6.14342	0	6.14342	0	6.04265	0	6.14342	0.38833	6.14342	0
	6.14223	0	6.14223	0	6.14223	0	6.14223	0	6.14223	0	6.04144	0	6.14223	0.20092	6.14223	0
	6.14103	0	6.14103	0	6.14103	0	6.14103	0	6.14103	0	6.04022	0	6.14103	0.38965	6.14103	0
	6.13984	0	6.13984	0	6.13984	0	6.13984	0	6.13984	0	6.039	0	6.13984	0.4758	6.13984	0
	6.13865	0	6.13865	0	6.13865	0	6.13865	0	6.13865	0	6.03779	0	6.13865	0.34202	6.13865	0
	6.13745	0	6.13745	0	6.13745	0	6.13745	0	6.13745	0	6.03657	0	6.13745	0.25133	6.13745	0
	6.13626	0	6.13626	0	6.13626	0	6.13626	0	6.13626	0	6.03536	0	6.13626	0.16181	6.13626	0
	6.13507	0	6.13507	0	6.13507	0	6.13507	0	6.13507	0	6.03414	0	6.13507	0.21267	6.13507	0
	6.13388	0	6.13388	0	6.13388	0	6.13388	0	6.13388	0	6.03293	0	6.13388	0.609	6.13388	0
	6.13269	0	6.13269	0	6.13269	0	6.13269	0	6.13269	0	6.03172	0	6.13269	0.4584	6.13269	0
	6.1315	0	6.1315	0	6.1315	0	6.1315	0	6.1315	0	6.03051	0	6.1315	0.17403	6.1315	0
	6.1303	0	6.1303	0	6.1303	0	6.1303	0	6.1303	0	6.02929	0	6.1303	0.28813	6.1303	0
	6.12912	0	6.12912	0	6.12912	0	6.12912	0	6.12912	0	6.02808	0	6.12912	0.18174	6.12912	0
	6.12793	0	6.12793	0	6.12793	0	6.12793	0	6.12793	0	6.02687	0	6.12793	0.48205	6.12793	0
	6.12674	0	6.12674	0	6.12674	0	6.12674	0	6.12674	0	6.02566	0	6.12674	0.33899	6.12674	0
	6.12555	0	6.12555	0	6.12555	0	6.12555	0	6.12555	0	6.02445	0	6.12555	0.32502	6.12555	0
	6.12436	0	6.12436	0	6.12436	0	6.12436	0	6.12436	0	6.02324	0	6.12436	0.2667	6.12436	0
	6.12317	0	6.12317	0	6.12317	0	6.12317	0	6.12317	0	6.02203	0	6.12317	0.40307	6.12317	0
	6.12199	0	6.12199	0	6.12199	0	6.12199	0	6.12199	0	6.02082	0	6.12199	0.35635	6.12199	0
	6.1208	0	6.1208	0	6.1208	0	6.1208	0	6.1208	0	6.01962	0	6.1208	0.11768	6.1208	0
	6.11961	0	6.11961	0	6.11961	0	6.11961	0	6.11961	0	6.01841	0	6.11961	0.23719	6.11961	0
	6.11843	0	6.11843	0	6.11843	0	6.11843	0	6.11843	0	6.0172	0	6.11843	0.12719	6.11843	0
	6.11724	0	6.11724	0	6.11724	0	6.11724	0	6.11724	0	6.01599	0	6.11724	0.44355	6.11724	0
	6.11606	0	6.11606	0	6.11606	0	6.11606	0	6.11606	0	6.01479	0	6.11606	0.22543	6.11606	0
	6.11487	0	6.11487	0	6.11487	0	6.11487	0	6.11487	0	6.01358	0	6.11487	0.17029	6.11487	0
	6.11369	0	6.11369	0	6.11369	0	6.11369	0	6.11369	0	6.01238	0	6.11369	0.19607	6.11369	0
	6.11251	0	6.11251	0	6.11251	0	6.11251	0	6.11251	0	6.01117	0	6.11251	0.37498	6.11251	0
	6.11132	0	6.11132	0	6.11132	0	6.11132	0	6.11132	0	6.00997	0	6.11132	0.41053	6.11132	0
	6.11014	0	6.11014	0	6.11014	0	6.11014	0	6.11014	0	6.00876	0	6.11014	0.07621	6.11014	0
	6.10896	0	6.10896	0	6.10896	0	6.10896	0	6.10896	0	6.00756	0	6.10896	0.19974	6.10896	0
	6.10778	0	6.10778	0	6.10778	0	6.10778	0	6.10778	0	6.00636	0	6.10778	0.1343	6.10778	0
	6.1066	0	6.1066	0	6.1066	0	6.1066	0	6.1066	0	6.00516	0	6.1066	0.3363	6.1066	0
	6.10541	0	6.10541	0	6.10541	0	6.10541	0	6.10541	0	6.00395	0	6.10541	0.0807	6.10541	0
	6.10423	0	6.10423	0	6.10423	0	6.10423	0	6.10423	0	6.00275	0	6.10423	0.18899	6.10423	0
	6.10306	0	6.10306	0	6.10306	0	6.10306	0	6.10306	0	6.00155	0	6.10306	0.08988	6.10306	0
	6.10188	0	6.10188	0	6.10188	0	6.10188	0	6.10188	0	6.00035	0.000969016	6.10188	0.21748	6.10188	0
	6.1007	0	6.1007	0	6.1007	0	6.1007	0	6.1007	0	5.99915	0.000791686	6.1007	0.11686	6.1007	0
	6.09952	0	6.09952	0	6.09952	0	6.09952	0	6.09952	0	5.99795	0.0013	6.09952	0.09407	6.09952	0
	6.09834	0	6.09834	0	6.09834	0	6.09834	0	6.09834	0	5.99675	0.00152	6.09834	0.11225	6.09834	0
	6.09716	0	6.09716	0	6.09716	0	6.09716	0	6.09716	0	5.99555	0.000544644	6.09716	0.22521	6.09716	0
	6.09599	0	6.09599	0	6.09599	0	6.09599	0	6.09599	0	5.99436	0.000207	6.09599	0.18787	6.09599	0
	6.09481	0	6.09481	0	6.09481	0	6.09481	0	6.09481	0	5.99316	0.000426526	6.09481	0.05681	6.09481	0
	6.09363	0	6.09363	0	6.09363	0	6.09363	0	6.09363	0	5.99196	0.0012	6.09363	0.17165	6.09363	0
	6.09246	0	6.09246	0	6.09246	0	6.09246	0	6.09246	0	5.99077	0.00233	6.09246	0.22458	6.09246	0
	6.09128	0	6.09128	0	6.09128	0	6.09128	0	6.09128	0	5.98957	0.00222	6.09128	0.25181	6.09128	0
	6.09011	0	6.09011	0	6.09011	0	6.09011	0	6.09011	0	5.98837	0.00132	6.09011	0.04109	6.09011	0
	6.08893	0	6.08893	0	6.08893	0	6.08893	0	6.08893	0	5.98718	0.000623718	6.08893	0.11316	6.08893	0
	6.08776	0	6.08776	0	6.08776	0	6.08776	0	6.08776	0	5.98598	0.00198	6.08776	0.17631	6.08776	0
	6.08659	0	6.08659	0	6.08659	0	6.08659	0	6.08659	0	5.98479	0.000320987	6.08659	0.21815	6.08659	0
	6.08541	0	6.08541	0	6.08541	0	6.08541	0	6.08541	0	5.9836	0.000289119	6.08541	0.03559	6.08541	0
	6.08424	0	6.08424	0	6.08424	0	6.08424	0	6.08424	0	5.9824	0.000638212	6.08424	0.05953	6.08424	0
	6.08307	0	6.08307	0	6.08307	0	6.08307	0	6.08307	0	5.98121	0.00274	6.08307	0.12786	6.08307	0
	6.0819	0	6.0819	0	6.0819	0	6.0819	0	6.0819	0	5.98002	0.00403	6.0819	0.15166	6.0819	0
	6.08073	0	6.08073	0	6.08073	0	6.08073	0	6.08073	0	5.97883	0.00168	6.08073	0.03181	6.08073	0
	6.07956	0	6.07956	0	6.07956	0	6.07956	0	6.07956	0	5.97764	0.000673437	6.07956	0.04275	6.07956	0
	6.07839	0	6.07839	0	6.07839	0	6.07839	0	6.07839	0	5.97644	0.00127	6.07839	0.08514	6.07839	0
	6.07722	0	6.07722	0	6.07722	0	6.07722	0	6.07722	0	5.97525	0.00167	6.07722	0.10051	6.07722	0
	6.07605	0	6.07605	0	6.07605	0	6.07605	0	6.07605	0	5.97406	0.000359431	6.07605	0.02665	6.07605	0
	6.07488	0	6.07488	0	6.07488	0	6.07488	0	6.07488	0	5.97287	0.000551233	6.07488	0.04388	6.07488	0
	6.07371	0	6.07371	0	6.07371	0	6.07371	0	6.07371	0	5.97169	0.00159	6.07371	0.04892	6.07371	0
	6.07254	0	6.07254	0	6.07254	0	6.07254	0	6.07254	0	5.9705	0.00585	6.07254	0.0496	6.07254	0
	6.07137	0	6.07137	0	6.07137	0	6.07137	0	6.07137	0	5.96931	0.0027	6.07137	0.0137	6.07137	0
	6.07021	0	6.07021	0	6.07021	0	6.07021	0	6.07021	0	5.96812	0.000945094	6.07021	0.06224	6.07021	0
	6.06904	0	6.06904	0	6.06904	0	6.06904	0	6.06904	0	5.96693	0.00124	6.06904	0.03918	6.06904	0
	6.06787	0	6.06787	0	6.06787	0	6.06787	0	6.06787	0	5.96575	0.00189	6.06787	0.01779	6.06787	0
	6.06671	0	6.06671	0	6.06671	0	6.06671	0	6.06671	0	5.96456	0.00133	6.06671	0.0106	6.06671	0
	6.06554	0	6.06554	0	6.06554	0	6.06554	0	6.06554	0	5.96338	0.000541107	6.06554	0.03776	6.06554	0
	6.06438	0	6.06438	0	6.06438	0	6.06438	0	6.06438	0	5.96219	0.00145	6.06438	0.03135	6.06438	0
	6.06321	0	6.06321	0	6.06321	0	6.06321	0	6.06321	0	5.96101	0.00639	6.06321	0.01188	6.06321	0
	6.06205	0	6.06205	0	6.06205	0	6.06205	0	6.06205	0	5.95982	0.00541	6.06205	0.01897	6.06205	0
	6.06089	0	6.06089	0	6.06089	0	6.06089	0	6.06089	0	5.95864	0.00144	6.06089	0.0296	6.06089	0
	6.05972	0	6.05972	0	6.05972	0	6.05972	0	6.05972	0	5.95746	0.00105	6.05972	0.0215	6.05972	0
	6.05856	0	6.05856	0	6.05856	0	6.05856	0	6.05856	0	5.95627	0.00101	6.05856	0.00552	6.05856	0
	6.0574	0	6.0574	0	6.0574	0	6.0574	0	6.0574	0	5.95509	0.00184	6.0574	0.01165	6.0574	0
	6.05624	0	6.05624	0	6.05624	0	6.05624	0	6.05624	0	5.95391	0.00122	6.05624	0.02025	6.05624	0
	6.05508	0	6.05508	0	6.05508	0	6.05508	0	6.05508	0	5.95273	0.000992981	6.05508	0.00595	6.05508	0
	6.05391	0	6.05391	0	6.05391	0	6.05391	0	6.05391	0	5.95155	0.00435	6.05391	0.01221	6.05391	0
	6.05275	0	6.05275	0	6.05275	0	6.05275	0	6.05275	0	5.95037	0.00986	6.05275	0.01364	6.05275	0
	6.05159	0	6.05159	0	6.05159	0	6.05159	0	6.05159	0	5.94919	0.00236	6.05159	0.00871	6.05159	0
	6.05043	0	6.05043	0	6.05043	0	6.05043	0	6.05043	0	5.94801	0.00112	6.05043	0.00408	6.05043	0
	6.04928	0	6.04928	0	6.04928	0	6.04928	0	6.04928	0	5.94683	0.00105	6.04928	0	6.04928	0
	6.04812	0	6.04812	0	6.04812	0	6.04812	0	6.04812	0	5.94565	0.00241	6.04812	0	6.04812	0
	6.04696	0	6.04696	0	6.04696	0	6.04696	0	6.04696	0	5.94447	0.00365	6.04696	0	6.04696	0
	6.0458	0	6.0458	0	6.0458	0	6.0458	0	6.0458	0	5.94329	0.00145	6.0458	0	6.0458	0
	6.04464	0	6.04464	0	6.04464	0	6.04464	0	6.04464	0	5.94212	0.00356	6.04464	0	6.04464	0
	6.04349	0	6.04349	0	6.04349	0	6.04349	0	6.04349	0	5.94094	0.01824	6.04349	0	6.04349	0
	6.04233	0	6.04233	0	6.04233	0	6.04233	0	6.04233	0	5.93976	0.00444	6.04233	0	6.04233	0
	6.04117	0	6.04117	0	6.04117	0	6.04117	0	6.04117	0	5.93859	0.00145	6.04117	0	6.04117	0
	6.04002	0	6.04002	0	6.04002	0	6.04002	0	6.04002	0	5.93741	0.00157	6.04002	0	6.04002	0
	6.03886	0	6.03886	0	6.03886	0	6.03886	0	6.03886	0	5.93624	0.00158	6.03886	0	6.03886	0
	6.03771	0	6.03771	0	6.03771	0	6.03771	0	6.03771	0	5.93506	0.0015	6.03771	0	6.03771	0
	6.03656	0	6.03656	0	6.03656	0	6.03656	0	6.03656	0	5.93389	0.00692	6.03656	0	6.03656	0
	6.0354	0	6.0354	0	6.0354	0	6.0354	0	6.0354	0	5.93272	0.00379	6.0354	0	6.0354	0
	6.03425	0	6.03425	0	6.03425	0	6.03425	0	6.03425	0	5.93154	0.01777	6.03425	0	6.03425	0
	6.0331	0	6.0331	0	6.0331	0	6.0331	0	6.0331	0	5.93037	0.009	6.0331	0	6.0331	0
	6.03194	0	6.03194	0	6.03194	0	6.03194	0	6.03194	0	5.9292	0.00225	6.03194	0	6.03194	0
	6.03079	0	6.03079	0	6.03079	0	6.03079	0	6.03079	0	5.92803	0.00251	6.03079	0	6.03079	0
	6.02964	0	6.02964	0	6.02964	0	6.02964	0	6.02964	0	5.92685	0.00119	6.02964	0	6.02964	0
	6.02849	0	6.02849	0	6.02849	0	6.02849	0	6.02849	0	5.92568	0.00308	6.02849	0	6.02849	0
	6.02734	0	6.02734	0	6.02734	0	6.02734	0	6.02734	0	5.92451	0.00262	6.02734	0	6.02734	0
	6.02619	0	6.02619	0	6.02619	0	6.02619	0	6.02619	0	5.92334	0.00711	6.02619	0	6.02619	0
	6.02504	0	6.02504	0	6.02504	0	6.02504	0	6.02504	0	5.92217	0.01875	6.02504	0	6.02504	0
	6.02389	0	6.02389	0	6.02389	0	6.02389	0	6.02389	0	5.92101	0.01532	6.02389	0	6.02389	0
	6.02274	0	6.02274	0	6.02274	0	6.02274	0	6.02274	0	5.91984	0.00385	6.02274	0	6.02274	0
	6.02159	0	6.02159	0	6.02159	0	6.02159	0	6.02159	0	5.91867	0.00379	6.02159	0	6.02159	0
	6.02044	0	6.02044	0	6.02044	0	6.02044	0	6.02044	0	5.9175	0.00122	6.02044	0	6.02044	0
	6.0193	0	6.0193	0	6.0193	0	6.0193	0	6.0193	0	5.91634	0.00321	6.0193	0	6.0193	0
	6.01815	0	6.01815	0	6.01815	0	6.01815	0	6.01815	0	5.91517	0.00236	6.01815	0	6.01815	0
	6.017	0	6.017	0	6.017	0	6.017	0	6.017	0	5.914	0.01141	6.017	0	6.017	0
	6.01586	0	6.01586	0	6.01586	0	6.01586	0	6.01586	0	5.91284	0.02208	6.01586	0	6.01586	0
	6.01471	0	6.01471	0	6.01471	0	6.01471	0	6.01471	0	5.91167	0.02315	6.01471	0	6.01471	0
	6.01356	0	6.01356	0	6.01356	0	6.01356	0	6.01356	0	5.91051	0.00692	6.01356	0	6.01356	0
	6.01242	0	6.01242	0	6.01242	0	6.01242	0	6.01242	0	5.90934	0.00537	6.01242	0	6.01242	0
	6.01128	0	6.01128	0	6.01128	0	6.01128	0	6.01128	0	5.90818	0.00146	6.01128	0	6.01128	0
	6.01013	0	6.01013	0	6.01013	0	6.01013	0	6.01013	0	5.90702	0.00195	6.01013	0	6.01013	0
	6.00899	0	6.00899	0	6.00899	0	6.00899	0	6.00899	0	5.90585	0.00414	6.00899	0	6.00899	0
	6.00784	0	6.00784	0	6.00784	0	6.00784	0	6.00784	0	5.90469	0.01126	6.00784	0	6.00784	0
	6.0067	0	6.0067	0	6.0067	0	6.0067	0	6.0067	0	5.90353	0.03041	6.0067	0	6.0067	0
	6.00556	0	6.00556	0	6.00556	0	6.00556	0	6.00556	0	5.90237	0.02124	6.00556	0	6.00556	0
	6.00442	0	6.00442	0	6.00442	0	6.00442	0	6.00442	0	5.90121	0.01265	6.00442	0	6.00442	0
	6.00328	0	6.00328	0	6.00328	0	6.00328	0	6.00328	0	5.90005	0.00724	6.00328	0	6.00328	0
	6.00213	0	6.00213	0	6.00213	0	6.00213	0	6.00213	0	5.89889	0.00182	6.00213	0	6.00213	0
	6.00099	0	6.00099	0	6.00099	0	6.00099	0	6.00099	0	5.89773	0.00191	6.00099	0	6.00099	0
	5.99985	0	5.99985	0	5.99985	0	5.99985	0	5.99985	0	5.89657	0.00772	5.99985	0	5.99985	0
	5.99871	0	5.99871	0	5.99871	0	5.99871	0	5.99871	0	5.89541	0.01482	5.99871	0	5.99871	0
	5.99757	0	5.99757	0	5.99757	0	5.99757	0	5.99757	0	5.89425	0.03117	5.99757	0	5.99757	0
	5.99644	0	5.99644	0	5.99644	0	5.99644	0	5.99644	0	5.89309	0.01581	5.99644	0	5.99644	0
	5.9953	0	5.9953	0	5.9953	0	5.9953	0	5.9953	0	5.89193	0.02055	5.9953	0	5.9953	0
	5.99416	0	5.99416	0	5.99416	0	5.99416	0	5.99416	0	5.89078	0.00938	5.99416	0	5.99416	0
	5.99302	0	5.99302	0	5.99302	0	5.99302	0	5.99302	0	5.88962	0.00228	5.99302	0	5.99302	0
	5.99188	0	5.99188	0	5.99188	0	5.99188	0	5.99188	0	5.88847	0.00219	5.99188	0	5.99188	0
	5.99075	0	5.99075	0	5.99075	0	5.99075	0	5.99075	0	5.88731	0.00582	5.99075	0	5.99075	0
	5.98961	0	5.98961	0	5.98961	0	5.98961	0	5.98961	0	5.88615	0.02042	5.98961	0	5.98961	0
	5.98848	0	5.98848	0	5.98848	0	5.98848	0	5.98848	0	5.885	0.02585	5.98848	0	5.98848	0
	5.98734	0	5.98734	0	5.98734	0	5.98734	0	5.98734	0	5.88385	0.01784	5.98734	0	5.98734	0
	5.98621	0	5.98621	0	5.98621	0	5.98621	0	5.98621	0	5.88269	0.03024	5.98621	0	5.98621	0
	5.98507	0	5.98507	0	5.98507	0	5.98507	0	5.98507	0	5.88154	0.01162	5.98507	0	5.98507	0
	5.98394	0	5.98394	0	5.98394	0	5.98394	0	5.98394	0	5.88039	0.00284	5.98394	0	5.98394	0
	5.9828	0	5.9828	0	5.9828	0	5.9828	0	5.9828	0	5.87923	0.00273	5.9828	0	5.9828	0
	5.98167	0	5.98167	0	5.98167	0	5.98167	0	5.98167	0	5.87808	0.00923	5.98167	0	5.98167	0
	5.98054	0	5.98054	0	5.98054	0	5.98054	0	5.98054	0	5.87693	0.03744	5.98054	0	5.98054	0
	5.9794	0	5.9794	0	5.9794	0	5.9794	0	5.9794	0	5.87578	0.024	5.9794	0	5.9794	0
	5.97827	0	5.97827	0	5.97827	0	5.97827	0	5.97827	0	5.87463	0.02863	5.97827	0	5.97827	0
	5.97714	0	5.97714	0	5.97714	0	5.97714	0	5.97714	0	5.87348	0.04142	5.97714	0	5.97714	0
	5.97601	0	5.97601	0	5.97601	0	5.97601	0	5.97601	0	5.87233	0.0135	5.97601	0	5.97601	0
	5.97488	0	5.97488	0	5.97488	0	5.97488	0	5.97488	0	5.87118	0.0035	5.97488	0	5.97488	0
	5.97375	0	5.97375	0	5.97375	0	5.97375	0	5.97375	0	5.87003	0.00377	5.97375	0	5.97375	0
	5.97262	0	5.97262	0	5.97262	0	5.97262	0	5.97262	0	5.86888	0.01489	5.97262	0	5.97262	0
	5.97149	0	5.97149	0	5.97149	0	5.97149	0	5.97149	0	5.86773	0.02957	5.97149	0	5.97149	0
	5.97036	0	5.97036	0	5.97036	0	5.97036	0	5.97036	0	5.86659	0.02313	5.97036	0	5.97036	0
	5.96923	0	5.96923	0	5.96923	0	5.96923	0	5.96923	0	5.86544	0.0244	5.96923	0	5.96923	0
	5.9681	0	5.9681	0	5.9681	0	5.9681	0	5.9681	0	5.86429	0.052	5.9681	0	5.9681	0
	5.96698	0	5.96698	0	5.96698	0	5.96698	0	5.96698	0	5.86315	0.01457	5.96698	0	5.96698	0
	5.96585	0	5.96585	0	5.96585	0	5.96585	0	5.96585	0	5.862	0.0043	5.96585	0	5.96585	0
	5.96472	0	5.96472	0	5.96472	0	5.96472	0	5.96472	0	5.86086	0.0068	5.96472	0	5.96472	0
	5.9636	0	5.9636	0	5.9636	0	5.9636	0	5.9636	0	5.85971	0.01501	5.9636	0	5.9636	0
	5.96247	0	5.96247	0	5.96247	0	5.96247	0	5.96247	0	5.85857	0.01745	5.96247	0	5.96247	0
	5.96134	0	5.96134	0	5.96134	0	5.96134	0	5.96134	0	5.85742	0.02375	5.96134	0	5.96134	0
	5.96022	0	5.96022	0	5.96022	0	5.96022	0	5.96022	0	5.85628	0.02016	5.96022	0	5.96022	0
	5.95909	0	5.95909	0	5.95909	0	5.95909	0	5.95909	0	5.85514	0.06184	5.95909	0	5.95909	0
	5.95797	0	5.95797	0	5.95797	0	5.95797	0	5.95797	0	5.85399	0.01495	5.95797	0	5.95797	0
	5.95685	0	5.95685	0	5.95685	0	5.95685	0	5.95685	0	5.85285	0.00547	5.95685	0	5.95685	0
	5.95572	0	5.95572	0	5.95572	0	5.95572	0	5.95572	0	5.85171	0.01735	5.95572	0	5.95572	0
	5.9546	0	5.9546	0	5.9546	0	5.9546	0	5.9546	0	5.85057	0.03568	5.9546	0	5.9546	0
	5.95348	0	5.95348	0	5.95348	0	5.95348	0	5.95348	0	5.84943	0.01435	5.95348	0	5.95348	0
	5.95235	0	5.95235	0	5.95235	0	5.95235	0	5.95235	0	5.84829	0.02798	5.95235	0	5.95235	0
	5.95123	0	5.95123	0	5.95123	0	5.95123	0	5.95123	0	5.84715	0.01979	5.95123	0	5.95123	0
	5.95011	0	5.95011	0	5.95011	0	5.95011	0	5.95011	0	5.84601	0.07262	5.95011	0	5.95011	0
	5.94899	0	5.94899	0	5.94899	0	5.94899	0	5.94899	0	5.84487	0.01438	5.94899	0	5.94899	0
	5.94787	0	5.94787	0	5.94787	0	5.94787	0	5.94787	0	5.84373	0.00865	5.94787	0	5.94787	0
	5.94675	0	5.94675	0	5.94675	0	5.94675	0	5.94675	0	5.84259	0.01212	5.94675	0	5.94675	0
	5.94563	0	5.94563	0	5.94563	0	5.94563	0	5.94563	0	5.84146	0.02739	5.94563	0	5.94563	0
	5.94451	0	5.94451	0	5.94451	0	5.94451	0	5.94451	0	5.84032	0.01491	5.94451	0	5.94451	0
	5.94339	0	5.94339	0	5.94339	0	5.94339	0	5.94339	0	5.83918	0.02865	5.94339	0	5.94339	0
	5.94227	0	5.94227	0	5.94227	0	5.94227	0	5.94227	0	5.83805	0.02251	5.94227	0	5.94227	0
	5.94116	0	5.94116	0	5.94116	0	5.94116	0	5.94116	0	5.83691	0.08065	5.94116	0	5.94116	0
	5.94004	0	5.94004	0	5.94004	0	5.94004	0	5.94004	0	5.83577	0.01375	5.94004	0	5.94004	0
	5.93892	0	5.93892	0	5.93892	0	5.93892	0	5.93892	0	5.83464	0.02073	5.93892	0	5.93892	0
	5.9378	0	5.9378	0	5.9378	0	5.9378	0	5.9378	0	5.83351	0.02436	5.9378	0	5.9378	0
	5.93669	0	5.93669	0	5.93669	0	5.93669	0	5.93669	0	5.83237	0.01166	5.93669	0	5.93669	0
	5.93557	0	5.93557	0	5.93557	0	5.93557	0	5.93557	0	5.83124	0.01772	5.93557	0	5.93557	0
	5.93446	0	5.93446	0	5.93446	0	5.93446	0	5.93446	0	5.8301	0.02361	5.93446	0	5.93446	0
	5.93334	0	5.93334	0	5.93334	0	5.93334	0	5.93334	0	5.82897	0.0288	5.93334	0	5.93334	0
	5.93223	0	5.93223	0	5.93223	0	5.93223	0	5.93223	0	5.82784	0.08004	5.93223	0	5.93223	0
	5.93111	0	5.93111	0	5.93111	0	5.93111	0	5.93111	0	5.82671	0.01581	5.93111	0	5.93111	0
	5.93	0	5.93	0	5.93	0	5.93	0	5.93	0	5.82558	0.01257	5.93	0	5.93	0
	5.92889	0	5.92889	0	5.92889	0	5.92889	0	5.92889	0	5.82444	0.04263	5.92889	0	5.92889	0
	5.92777	0	5.92777	0	5.92777	0	5.92777	0	5.92777	0	5.82331	0.008	5.92777	0	5.92777	0
	5.92666	0	5.92666	0	5.92666	0	5.92666	0	5.92666	0	5.82218	0.02334	5.92666	0	5.92666	0
	5.92555	0	5.92555	0	5.92555	0	5.92555	0	5.92555	0	5.82105	0.02084	5.92555	0	5.92555	0
	5.92444	0	5.92444	0	5.92444	0	5.92444	0	5.92444	0	5.81993	0.04253	5.92444	0	5.92444	0
	5.92333	0	5.92333	0	5.92333	0	5.92333	0	5.92333	0	5.8188	0.05907	5.92333	0	5.92333	0
	5.92221	0	5.92221	0	5.92221	0	5.92221	0	5.92221	0	5.81767	0.02449	5.92221	0	5.92221	0
	5.9211	0	5.9211	0	5.9211	0	5.9211	0	5.9211	0	5.81654	0.02403	5.9211	0	5.9211	0
	5.91999	0	5.91999	0	5.91999	0	5.91999	0	5.91999	0	5.81541	0.01323	5.91999	0	5.91999	0
	5.91888	0	5.91888	0	5.91888	0	5.91888	0	5.91888	0	5.81429	0.00718	5.91888	0	5.91888	0
	5.91778	0	5.91778	0	5.91778	0	5.91778	0	5.91778	0	5.81316	0.03319	5.91778	0	5.91778	0
	5.91667	0	5.91667	0	5.91667	0	5.91667	0	5.91667	0	5.81203	0.02047	5.91667	0	5.91667	0
	5.91556	0	5.91556	0	5.91556	0	5.91556	0	5.91556	0	5.81091	0.07454	5.91556	0	5.91556	0
	5.91445	0	5.91445	0	5.91445	0	5.91445	0	5.91445	0	5.80978	0.03926	5.91445	0	5.91445	0
	5.91334	0	5.91334	0	5.91334	0	5.91334	0	5.91334	0	5.80866	0.01493	5.91334	0	5.91334	0
	5.91224	0	5.91224	0	5.91224	0	5.91224	0	5.91224	0	5.80753	0.04294	5.91224	0	5.91224	0
	5.91113	0	5.91113	0	5.91113	0	5.91113	0	5.91113	0	5.80641	0.0071	5.91113	0	5.91113	0
	5.91002	0	5.91002	0	5.91002	0	5.91002	0	5.91002	0	5.80528	0.00747	5.91002	0	5.91002	0
	5.90892	0	5.90892	0	5.90892	0	5.90892	0	5.90892	0	5.80416	0.04659	5.90892	0	5.90892	0
	5.90781	0	5.90781	0	5.90781	0	5.90781	0	5.90781	0	5.80304	0.02329	5.90781	0	5.90781	0
	5.90671	0	5.90671	0	5.90671	0	5.90671	0	5.90671	0	5.80192	0.11983	5.90671	0	5.90671	0
	5.9056	0	5.9056	0	5.9056	0	5.9056	0	5.9056	0	5.80079	0.02912	5.9056	0	5.9056	0
	5.9045	0	5.9045	0	5.9045	0	5.9045	0	5.9045	0	5.79967	0.03278	5.9045	0	5.9045	0
	5.90339	0	5.90339	0	5.90339	0	5.90339	0	5.90339	0	5.79855	0.01138	5.90339	0	5.90339	0
	5.90229	0	5.90229	0	5.90229	0	5.90229	0	5.90229	0	5.79743	0.00547	5.90229	0	5.90229	0
	5.90119	0	5.90119	0	5.90119	0	5.90119	0	5.90119	0	5.79631	0.00858	5.90119	0	5.90119	0
	5.90008	0	5.90008	0	5.90008	0	5.90008	0	5.90008	0	5.79519	0.04887	5.90008	0	5.90008	0
	5.89898	0	5.89898	0	5.89898	0	5.89898	0	5.89898	0	5.79407	0.03317	5.89898	0	5.89898	0
	5.89788	0	5.89788	0	5.89788	0	5.89788	0	5.89788	0	5.79295	0.08831	5.89788	0	5.89788	0
	5.89678	0	5.89678	0	5.89678	0	5.89678	0	5.89678	0	5.79184	0.01955	5.89678	0	5.89678	0
	5.89568	0	5.89568	0	5.89568	0	5.89568	0	5.89568	0	5.79072	0.02704	5.89568	0	5.89568	0
	5.89458	0	5.89458	0	5.89458	0	5.89458	0	5.89458	0	5.7896	0.00584	5.89458	0	5.89458	0
	5.89348	0	5.89348	0	5.89348	0	5.89348	0	5.89348	0	5.78848	0.00519	5.89348	0	5.89348	0
	5.89238	0	5.89238	0	5.89238	0	5.89238	0	5.89238	0	5.78737	0.01087	5.89238	0	5.89238	0
	5.89128	0	5.89128	0	5.89128	0	5.89128	0	5.89128	0	5.78625	0.03378	5.89128	0	5.89128	0
	5.89018	0	5.89018	0	5.89018	0	5.89018	0	5.89018	0	5.78513	0.06197	5.89018	0	5.89018	0
	5.88908	0	5.88908	0	5.88908	0	5.88908	0	5.88908	0	5.78402	0.03377	5.88908	0	5.88908	0
	5.88798	0	5.88798	0	5.88798	0	5.88798	0	5.88798	0	5.7829	0.04837	5.88798	0	5.88798	0
	5.88689	0	5.88689	0	5.88689	0	5.88689	0	5.88689	0	5.78179	0.00774	5.88689	0	5.88689	0
	5.88579	0	5.88579	0	5.88579	0	5.88579	0	5.88579	0	5.78068	0.00435	5.88579	0	5.88579	0
	5.88469	0	5.88469	0	5.88469	0	5.88469	0	5.88469	0	5.77956	0.00479	5.88469	0	5.88469	0
	5.8836	0	5.8836	0	5.8836	0	5.8836	0	5.8836	0	5.77845	0.0158	5.8836	0	5.8836	0
	5.8825	0	5.8825	0	5.8825	0	5.8825	0	5.8825	0	5.77734	0.02477	5.8825	0	5.8825	0
	5.8814	0	5.8814	0	5.8814	0	5.8814	0	5.882352941	0	5.776223098	0.09457	5.8814	0	5.8814	0
	5.88031	0	5.88031	0	5.88031	0	5.88031	0	5.88128113	0.000000115	5.775111165	0.02893	5.88031	0	5.88031	0
	5.87921	0	5.87921	0	5.87921	0	5.87921	0	5.880209709	0.000000179	5.77399966	0.01181	5.87921	0	5.87921	0
	5.87812	0	5.87812	0	5.87812	0	5.87812	0	5.879138678	7.15E-08	5.772888582	0.00461	5.87812	0	5.87812	0
	5.87703	0	5.87703	0	5.87703	0	5.87703	0	5.878068037	8.35E-08	5.771777933	0.00332	5.87703	0	5.87703	0
	5.87593	0	5.87593	0	5.87593	0	5.87593	0	5.876997786	6.85E-08	5.77066771	0.00496	5.87593	0	5.87593	0
	5.87484	0	5.87484	0	5.87484	0	5.87484	0	5.875927925	6.28E-08	5.769557914	0.0267	5.87484	0	5.87484	0
	5.87375	0	5.87375	0	5.87375	0	5.87375	0	5.874858453	6.16E-08	5.768448545	0.03271	5.87375	0	5.87375	0
	5.87265	0	5.87265	0	5.87265	0	5.87265	0	5.873789371	6.26E-08	5.767339603	0.02848	5.87265	0	5.87265	0
	5.87156	0	5.87156	0	5.87156	0	5.87156	0	5.872720677	9.88E-08	5.766231087	0.01974	5.87156	0	5.87156	0
	5.87047	0	5.87047	0	5.87047	0	5.87047	0	5.871652373	8.11E-08	5.765122997	0.0043	5.87047	0	5.87047	0
	5.86938	0	5.86938	0	5.86938	0	5.86938	0	5.870584457	0.000000158	5.764015333	0.00257	5.86938	0	5.86938	0
	5.86829	0	5.86829	0	5.86829	0	5.86829	0	5.869516929	0.000000236	5.762908094	0.00272	5.86829	0	5.86829	0
	5.8672	0	5.8672	0	5.8672	0	5.8672	0	5.86844979	0.00000105	5.761801281	0.00576	5.8672	0	5.8672	0
	5.86611	0	5.86611	0	5.86611	0	5.86611	0	5.867383038	0.00000638	5.760694893	0.03263	5.86611	0	5.86611	0
	5.86502	0	5.86502	0	5.86502	0	5.86502	0	5.866316674	0.000000355	5.759588929	0.04792	5.86502	0	5.86502	0
	5.86393	0	5.86393	0	5.86393	0	5.86393	0	5.865250698	0.000000143	5.758483391	0.02797	5.86393	0	5.86393	0
	5.86284	0	5.86284	0	5.86284	0	5.86284	0	5.864185109	0.000000316	5.757378276	0.00436	5.86284	0	5.86284	0
	5.86175	0	5.86175	0	5.86175	0	5.86175	0	5.863119908	0.000000128	5.756273586	0.0022	5.86175	0	5.86175	0
	5.86066	0	5.86066	0	5.86066	0	5.86066	0	5.862055093	0.000000086	5.755169319	0.00199	5.86066	0	5.86066	0
	5.85958	0	5.85958	0	5.85958	0	5.85958	0	5.860990664	0.000000086	5.754065476	0.00273	5.85958	0	5.85958	0
	5.85849	0	5.85849	0	5.85849	0	5.85849	0	5.859926623	9.19E-08	5.752962056	0.00758	5.85849	0	5.85849	0
	5.8574	0	5.8574	0	5.8574	0	5.8574	0	5.858862967	8.49E-08	5.75185906	0.01981	5.8574	0	5.8574	0
	5.85632	0	5.85632	0	5.85632	0	5.85632	0	5.857799698	0.0000001	5.750756486	0.02421	5.85632	0	5.85632	0
	5.85523	0	5.85523	0	5.85523	0	5.85523	0	5.856736815	9.16E-08	5.749654335	0.00433	5.85523	0	5.85523	0
	5.85415	0	5.85415	0	5.85415	0	5.85415	0	5.855674317	8.76E-08	5.748552606	0.00316	5.85415	0	5.85415	0
	5.85306	0	5.85306	0	5.85306	0	5.85306	0	5.854612204	0.000000142	5.7474513	0.00161	5.85306	0	5.85306	0
	5.85198	0	5.85198	0	5.85198	0	5.85198	0	5.853550477	0.000000278	5.746350415	0.00164	5.85198	0	5.85198	0
	5.85089	0	5.85089	0	5.85089	0	5.85089	0	5.852489135	0.000000322	5.745249952	0.00305	5.85089	0	5.85089	0
	5.84981	0	5.84981	0	5.84981	0	5.84981	0	5.851428178	0.00000329	5.744149911	0.01237	5.84981	0	5.84981	0
	5.84872	0	5.84872	0	5.84872	0	5.84872	0	5.850367605	0.0000018	5.74305029	0.01649	5.84872	0	5.84872	0
	5.84764	0	5.84764	0	5.84764	0	5.84764	0	5.849307417	0.000000674	5.741951091	0.00606	5.84764	0	5.84764	0
	5.84656	0	5.84656	0	5.84656	0	5.84656	0	5.848247612	0.000000266	5.740852312	0.00407	5.84656	0	5.84656	0
	5.84548	0	5.84548	0	5.84548	0	5.84548	0	5.847188192	0.000000201	5.739753954	0.00655	5.84548	0	5.84548	0
	5.8444	0	5.8444	0	5.8444	0	5.8444	0	5.846129156	9.81E-08	5.738656016	0.0063	5.8444	0	5.8444	0
	5.84331	0	5.84331	0	5.84331	0	5.84331	0	5.845070503	8.79E-08	5.737558497	0.00774	5.84331	0	5.84331	0
	5.84223	0	5.84223	0	5.84223	0	5.84223	0	5.844012233	9.74E-08	5.736461399	0.01364	5.84223	0	5.84223	0
	5.84115	0	5.84115	0	5.84115	0	5.84115	0	5.842954347	0.000000115	5.73536472	0.01941	5.84115	0	5.84115	0
	5.84007	0	5.84007	0	5.84007	0	5.84007	0	5.841896843	8.92E-08	5.73426846	0.02521	5.84007	0	5.84007	0
	5.83899	0	5.83899	0	5.83899	0	5.83899	0	5.840839723	0.000000105	5.73317262	0.03535	5.83899	0	5.83899	0
	5.83791	0	5.83791	0	5.83791	0	5.83791	0	5.839782984	0.0000009	5.732077198	0.05792	5.83791	0	5.83791	0
	5.83683	0	5.83683	0	5.83683	0	5.83683	0	5.838726628	0.00000017	5.730982194	0.09014	5.83683	0	5.83683	0
	5.83575	0	5.83575	0	5.83575	0	5.83575	0	5.837670655	0.000000241	5.729887609	0.14567	5.83575	0	5.83575	0
	5.83468	0	5.83468	0	5.83468	0	5.83468	0	5.836615063	0.000000319	5.728793442	0.25326	5.83468	0	5.83468	0
	5.8336	0	5.8336	0	5.8336	0	5.8336	0	5.835559852	0.0000014	5.727699692	0.27757	5.8336	0	5.8336	0
	5.83252	0	5.83252	0	5.83252	0	5.83252	0	5.834505023	0.00000906	5.726606361	0.04704	5.83252	0	5.83252	0
	5.83144	0	5.83144	0	5.83144	0	5.83144	0	5.833450576	0.000000496	5.725513446	0.018	5.83144	0	5.83144	0
	5.83037	0	5.83037	0	5.83037	0	5.83037	0	5.83239651	0.000000332	5.724420949	0.01172	5.83037	0	5.83037	0
	5.82929	0	5.82929	0	5.82929	0	5.82929	0	5.831342824	0.000000448	5.723328868	0.00555	5.82929	0	5.82929	0
	5.82822	0	5.82822	0	5.82822	0	5.82822	0	5.830289519	0.000000133	5.722237204	0.00553	5.82822	0	5.82822	0
	5.82714	0	5.82714	0	5.82714	0	5.82714	0	5.829236594	0.000000116	5.721145957	0.00292	5.82714	0	5.82714	0
	5.82606	0	5.82606	0	5.82606	0	5.82606	0	5.82818405	0.000000217	5.720055125	0.00524	5.82606	0	5.82606	0
	5.82499	0	5.82499	0	5.82499	0	5.82499	0	5.827131886	0.00000022	5.71896471	0.00283	5.82499	0	5.82499	0
	5.82392	0	5.82392	0	5.82392	0	5.82392	0	5.826080102	0.000000322	5.71787471	0.00213	5.82392	0	5.82392	0
	5.82284	0	5.82284	0	5.82284	0	5.82284	0	5.825028697	0.000000194	5.716785125	0.00181	5.82284	0	5.82284	0
	5.82177	0	5.82177	0	5.82177	0	5.82177	0	5.823977671	0.000000151	5.715695956	0.00118	5.82177	0	5.82177	0
	5.8207	0	5.8207	0	5.8207	0	5.8207	0	5.822927025	0.000000252	5.714607202	0.00155	5.8207	0	5.8207	0
	5.81962	0	5.81962	0	5.81962	0	5.81962	0	5.821876758	0.000000247	5.713518862	0.00236	5.81962	0	5.81962	0
	5.81855	0	5.81855	0	5.81855	0	5.81855	0	5.82082687	0.00000091	5.712430937	0.00964	5.81855	0	5.81855	0
	5.81748	0	5.81748	0	5.81748	0	5.81748	0	5.81977736	0.00000186	5.711343426	0.01401	5.81748	0	5.81748	0
	5.81641	0	5.81641	0	5.81641	0	5.81641	0	5.818728229	0.00000924	5.710256329	0.00526	5.81641	0	5.81641	0
	5.81534	0	5.81534	0	5.81534	0	5.81534	0	5.817679475	0.000000928	5.709169646	0.00151	5.81534	0	5.81534	0
	5.81427	0	5.81427	0	5.81427	0	5.81427	0	5.8166311	0.000000352	5.708083376	0.00118	5.81427	0	5.81427	0
	5.81319	0	5.81319	0	5.81319	0	5.81319	0	5.815583103	0.00000123	5.70699752	0.00164	5.81319	0	5.81319	0
	5.81212	0	5.81212	0	5.81212	0	5.81212	0	5.814535483	0.000000182	5.705912076	0.00436	5.81212	0	5.81212	0
	5.81106	0	5.81106	0	5.81106	0	5.81106	0	5.81348824	0.000000186	5.704827046	0.02002	5.81106	0	5.81106	0
	5.80999	0	5.80999	0	5.80999	0	5.80999	0	5.812441375	0.00000029	5.703742428	0.02247	5.80999	0	5.80999	0
	5.80892	0	5.80892	0	5.80892	0	5.80892	0	5.811394887	0.000000414	5.702658222	0.01303	5.80892	0	5.80892	0
	5.80785	0	5.80785	0	5.80785	0	5.80785	0	5.810348775	0.000000238	5.701574429	0.0038	5.80785	0	5.80785	0
	5.80678	0	5.80678	0	5.80678	0	5.80678	0	5.80930304	0.000000636	5.700491047	0.00213	5.80678	0	5.80678	0
	5.80571	0	5.80571	0	5.80571	0	5.80571	0	5.808257681	0.00000132	5.699408077	0.00247	5.80571	0	5.80571	0
	5.80465	0	5.80465	0	5.80465	0	5.80465	0	5.807212699	0.0000011	5.698325519	0.00559	5.80465	0	5.80465	0
	5.80358	0	5.80358	0	5.80358	0	5.80358	0	5.806168092	0.000000353	5.697243371	0.03335	5.80358	0	5.80358	0
	5.80251	0	5.80251	0	5.80251	0	5.80251	0	5.805123861	0.000000623	5.696161635	0.05063	5.80251	0	5.80251	0
	5.80145	0	5.80145	0	5.80145	0	5.80145	0	5.804080006	0.00000764	5.695080309	0.03346	5.80145	0	5.80145	0
	5.80038	0	5.80038	0	5.80038	0	5.80038	0	5.803036526	0.00000195	5.693999394	0.00578	5.80038	0	5.80038	0
	5.79932	0	5.79932	0	5.79932	0	5.79932	0	5.801993421	0.000000442	5.692918888	0.00321	5.79932	0	5.79932	0
	5.79825	0	5.79825	0	5.79825	0	5.79825	0	5.800950691	0.000000469	5.691838793	0.0037	5.79825	0	5.79825	0
	5.79719	0	5.79719	0	5.79719	0	5.79719	0	5.799908336	0.00000241	5.690759108	0.01003	5.79719	0	5.79719	0
	5.79612	0	5.79612	0	5.79612	0	5.79612	0	5.798866355	0.000000486	5.689679832	0.03249	5.79612	0	5.79612	0
	5.79506	0	5.79506	0	5.79506	0	5.79506	0	5.797824749	0.000000828	5.688600966	0.07044	5.79506	0	5.79506	0
	5.794	0	5.794	0	5.794	0	5.794	0	5.796783517	0.000000204	5.687522508	0.034	5.794	0	5.794	0
	5.79293	0	5.79293	0	5.79293	0	5.79293	0	5.795742658	0.000000186	5.68644446	0.01009	5.79293	0	5.79293	0
	5.79187	0	5.79187	0	5.79187	0	5.79187	0	5.794702174	0.00000026	5.68536682	0.00473	5.79187	0	5.79187	0
	5.79081	0	5.79081	0	5.79081	0	5.79081	0	5.793662063	0.000000956	5.684289588	0.00534	5.79081	0	5.79081	0
	5.78975	0	5.78975	0	5.78975	0	5.78975	0	5.792622325	0.000000411	5.683212765	0.01815	5.78975	0	5.78975	0
	5.78869	0	5.78869	0	5.78869	0	5.78869	0	5.79158296	0.00000129	5.682136349	0.02388	5.78869	0	5.78869	0
	5.78762	0	5.78762	0	5.78762	0	5.78762	0	5.790543969	0.000000927	5.681060341	0.0929	5.78762	0	5.78762	0
	5.78656	0	5.78656	0	5.78656	0	5.78656	0	5.78950535	0.00000391	5.679984741	0.02921	5.78656	0	5.78656	0
	5.7855	0	5.7855	0	5.7855	0	5.7855	0	5.788467103	0.0000142	5.678909548	0.01708	5.7855	0	5.7855	0
	5.78444	0	5.78444	0	5.78444	0	5.78444	0	5.787429229	0.000000812	5.677834761	0.00613	5.78444	0	5.78444	0
	5.78338	0	5.78338	0	5.78338	0	5.78338	0	5.786391727	0.00000045	5.676760382	0.00762	5.78338	0	5.78338	0
	5.78233	0	5.78233	0	5.78233	0	5.78233	0	5.785354597	0.000000909	5.675686409	0.0448	5.78233	0	5.78233	0
	5.78127	0	5.78127	0	5.78127	0	5.78127	0	5.784317839	0.00000337	5.674612842	0.02168	5.78127	0	5.78127	0
	5.78021	0	5.78021	0	5.78021	0	5.78021	0	5.783281452	0.00000196	5.673539682	0.116	5.78021	0	5.78021	0
	5.77915	0	5.77915	0	5.77915	0	5.77915	0	5.782245436	0.00000093	5.672466927	0.02721	5.77915	0	5.77915	0
	5.77809	0	5.77809	0	5.77809	0	5.77809	0	5.781209792	0.000000306	5.671394577	0.02565	5.77809	0	5.77809	0
	5.77704	0	5.77704	0	5.77704	0	5.77704	0	5.780174518	0.00000109	5.670322634	0.00778	5.77704	0	5.77704	0
	5.77598	0	5.77598	0	5.77598	0	5.77598	0	5.779139615	0.000000702	5.669251095	0.01318	5.77598	0	5.77598	0
	5.77492	0	5.77492	0	5.77492	0	5.77492	0	5.778105083	0.000000314	5.668179961	0.03581	5.77492	0	5.77492	0
	5.77387	0	5.77387	0	5.77387	0	5.77387	0	5.777070921	0.000000384	5.667109232	0.02894	5.77387	0	5.77387	0
	5.77281	0	5.77281	0	5.77281	0	5.77281	0	5.776037129	0.000000823	5.666038907	0.13968	5.77281	0	5.77281	0
	5.77176	0	5.77176	0	5.77176	0	5.77176	0	5.775003707	0.0000076	5.664968987	0.02598	5.77176	0	5.77176	0
	5.7707	0	5.7707	0	5.7707	0	5.7707	0	5.773970655	0.00000281	5.66389947	0.03405	5.7707	0	5.7707	0
	5.76965	0	5.76965	0	5.76965	0	5.76965	0	5.772937972	0.00000761	5.662830358	0.01015	5.76965	0	5.76965	0
	5.76859	0	5.76859	0	5.76859	0	5.76859	0	5.771905659	0.0000012	5.661761649	0.03839	5.76859	0	5.76859	0
	5.76754	0	5.76754	0	5.76754	0	5.76754	0	5.770873715	0.00000142	5.660693343	0.01699	5.76754	0	5.76754	0
	5.76649	0	5.76649	0	5.76649	0	5.76649	0	5.769842139	0.00000175	5.65962544	0.0366	5.76649	0	5.76649	0
	5.76543	0	5.76543	0	5.76543	0	5.76543	0	5.768810933	0.00000192	5.65855794	0.13208	5.76543	0	5.76543	0
	5.76438	0	5.76438	0	5.76438	0	5.76438	0	5.767780095	0.00000156	5.657490843	0.02463	5.76438	0	5.76438	0
	5.76333	0	5.76333	0	5.76333	0	5.76333	0	5.766749625	0.00000345	5.656424148	0.038	5.76333	0	5.76333	0
	5.76228	0	5.76228	0	5.76228	0	5.76228	0	5.765719524	0.000002	5.655357855	0.01634	5.76228	0	5.76228	0
	5.76123	0	5.76123	0	5.76123	0	5.76123	0	5.76468979	0.000000439	5.654291964	0.03526	5.76123	0	5.76123	0
	5.76018	0	5.76018	0	5.76018	0	5.76018	0	5.763660424	0.000000397	5.653226475	0.01988	5.76018	0	5.76018	0
	5.75913	0	5.75913	0	5.75913	0	5.75913	0	5.762631426	0.000000573	5.652161387	0.03706	5.75913	0	5.75913	0
	5.75808	0	5.75808	0	5.75808	0	5.75808	0	5.761602795	0.00000227	5.651096701	0.0843	5.75808	0	5.75808	0
	5.75703	0	5.75703	0	5.75703	0	5.75703	0	5.760574531	0.00000791	5.650032416	0.02425	5.75703	0	5.75703	0
	5.75598	0	5.75598	0	5.75598	0	5.75598	0	5.759546634	0.00000474	5.648968531	0.03632	5.75598	0	5.75598	0
	5.75493	0	5.75493	0	5.75493	0	5.75493	0	5.758519104	0.00000722	5.647905047	0.05621	5.75493	0	5.75493	0
	5.75388	0	5.75388	0	5.75388	0	5.75388	0	5.757491941	0.00000319	5.646841964	0.0144	5.75388	0	5.75388	0
	5.75283	0	5.75283	0	5.75283	0	5.75283	0	5.756465144	0.000000854	5.64577928	0.0209	5.75283	0	5.75283	0
	5.75178	0	5.75178	0	5.75178	0	5.75178	0	5.755438713	0.00000107	5.644716996	0.06239	5.75178	0	5.75178	0
	5.75074	0	5.75074	0	5.75074	0	5.75074	0	5.754412648	0.00000889	5.643655113	0.04649	5.75074	0	5.75074	0
	5.74969	0	5.74969	0	5.74969	0	5.74969	0	5.753386948	0.00000469	5.642593628	0.02655	5.74969	0	5.74969	0
	5.74864	0	5.74864	0	5.74864	0	5.74864	0	5.752361615	0.0000088	5.641532543	0.04161	5.74864	0	5.74864	0
	5.7476	0	5.7476	0	5.7476	0	5.7476	0	5.751336647	0.000000794	5.640471857	0.01975	5.7476	0	5.7476	0
	5.74655	0	5.74655	0	5.74655	0	5.74655	0	5.750312044	0.000000553	5.639411569	0.02596	5.74655	0	5.74655	0
	5.7455	0	5.7455	0	5.7455	0	5.7455	0	5.749287806	0.000000688	5.63835168	0.01633	5.7455	0	5.7455	0
	5.74446	0	5.74446	0	5.74446	0	5.74446	0	5.748263932	0.00000198	5.63729219	0.11257	5.74446	0	5.74446	0
	5.74341	0	5.74341	0	5.74341	0	5.74341	0	5.747240424	0.00000833	5.636233097	0.02849	5.74341	0	5.74341	0
	5.74237	0	5.74237	0	5.74237	0	5.74237	0	5.74621728	0.00000419	5.635174402	0.03933	5.74237	0	5.74237	0
	5.74133	0	5.74133	0	5.74133	0	5.74133	0	5.7451945	0.0000144	5.634116105	0.04006	5.74133	0	5.74133	0
	5.74028	0	5.74028	0	5.74028	0	5.74028	0	5.744172084	0.00000276	5.633058206	0.02182	5.74028	0	5.74028	0
	5.73924	0	5.73924	0	5.73924	0	5.73924	0	5.743150032	0.0000464	5.632000704	0.00994	5.73924	0	5.73924	0
	5.7382	0	5.7382	0	5.7382	0	5.7382	0	5.742128343	0.00000185	5.630943598	0.02947	5.7382	0	5.7382	0
	5.73715	0	5.73715	0	5.73715	0	5.73715	0	5.741107018	0.00000185	5.62988689	0.12335	5.73715	0	5.73715	0
	5.73611	0	5.73611	0	5.73611	0	5.73611	0	5.740086056	0.00000774	5.628830578	0.02373	5.73611	0	5.73611	0
	5.73507	0	5.73507	0	5.73507	0	5.73507	0	5.739065458	0.0000325	5.627774662	0.09382	5.73507	0	5.73507	0
[truncated: 28,327 more rows]
