# Supplementary material for: Non-dispersive infrared multi-gas sensing via nanoantenna integrated narrowband detectors
Source: Nat Commun. 2020 Oct 16;11:5245. doi: 10.1038/s41467-020-19085-1 (PMC7567865; doi:10.1038/s41467-020-19085-1)
Supplement: Supplementary file 3 — Source Data [file 41467_2020_19085_MOESM3_ESM.zip › Source data_Figure3c.csv]

	x(mm)	temperature��K��	Area integral temperature(K)
Figure 3c	-1.2	295.09493	295.68
	-1.18753	295.09533	295.68
	-1.17506	295.09654	295.68
	-1.16259	295.09855	295.68
	-1.15012	295.10137	295.68
	-1.13765	295.10498	295.68
	-1.12517	295.10937	295.68
	-1.1127	295.11456	295.68
	-1.10023	295.12053	295.68
	-1.08776	295.12728	295.68
	-1.07529	295.1348	295.68
	-1.06282	295.14307	295.68
	-1.05035	295.1521	295.68
	-1.03788	295.16186	295.68
	-1.02541	295.17235	295.68
	-1.01294	295.18358	295.68
	-1.00047	295.19552	295.68
	-0.98799	295.20815	295.68
	-0.97552	295.22146	295.68
	-0.96305	295.23546	295.68
	-0.95058	295.25012	295.68
	-0.93811	295.26544	295.68
	-0.92564	295.28141	295.68
	-0.91317	295.29799	295.68
	-0.9007	295.3152	295.68
	-0.88823	295.33301	295.68
	-0.87576	295.35141	295.68
	-0.86329	295.37042	295.68
	-0.85081	295.38999	295.68
	-0.83834	295.41012	295.68
	-0.82587	295.43079	295.68
	-0.8134	295.45202	295.68
	-0.80093	295.47378	295.68
	-0.78846	295.49607	295.68
	-0.77599	295.51887	295.68
	-0.76352	295.54218	295.68
	-0.75105	295.566	295.68
	-0.73858	295.59031	295.68
	-0.72611	295.61512	295.68
	-0.71364	295.64041	295.68
	-0.70116	295.6662	295.68
	-0.68869	295.69245	295.68
	-0.67622	295.71919	295.68
	-0.66375	295.7464	295.68
	-0.65128	295.77409	295.68
	-0.63881	295.80226	295.68
	-0.62634	295.8309	295.68
	-0.61387	295.86002	295.68
	-0.6014	295.88963	295.68
	-0.58976	295.9177	295.68
	-0.579	295.94403	295.68
	-0.57812	295.94618	295.68
	-0.57718	295.94851	295.68
	-0.56649	295.97508	295.68
	-0.55503	296.00394	295.68
	-0.55475	296.00466	295.68
	-0.55452	296.00526	295.68
	-0.54302	296.03468	295.68
	-0.53308	296.06043	295.68
	-0.53128	296.06514	295.68
	-0.52882	296.07159	295.68
	-0.51843	296.09901	295.68
	-0.50977	296.1221	295.68
	-0.50581	296.13274	295.68
	-0.50106	296.14558	295.68
	-0.4932	296.16695	295.68
	-0.48834	296.18028	295.68
	-0.48119	296.19999	295.68
	-0.47114	296.22795	295.68
	-0.46906	296.23378	295.68
	-0.4582	296.26442	295.68
	-0.45633	296.26972	295.68
	-0.45153	296.2834	295.68
	-0.44332	296.30691	295.68
	-0.43806	296.32207	295.68
	-0.43032	296.34451	295.68
	-0.41824	296.37982	295.68
	-0.41734	296.38246	295.68
	-0.417	296.38344	295.68
	-0.40148	296.42938	295.68
	-0.40104	296.43069	295.68
	-0.38558	296.47688	295.68
	-0.38508	296.47839	295.68
	-0.36968	296.52483	295.68
	-0.36918	296.52635	295.68
	-0.35473	296.57025	295.68
	-0.35355	296.57384	295.68
	-0.33975	296.61586	295.68
	-0.33793	296.62143	295.68
	-0.32478	296.66157	295.68
	-0.32249	296.66858	295.68
	-0.31028	296.70585	295.68
	-0.30811	296.71248	295.68
	-0.2959	296.74952	295.68
	-0.29372	296.75611	295.68
	-0.28152	296.79293	295.68
	-0.27934	296.79949	295.68
	-0.26714	296.83593	295.68
	-0.26496	296.84237	295.68
	-0.25276	296.8782	295.68
	-0.25058	296.88453	295.68
	-0.23838	296.91973	295.68
	-0.2362	296.92597	295.68
	-0.224	296.96033	295.68
	-0.22182	296.96636	295.68
	-0.20961	296.99964	295.68
	-0.20744	297.00548	295.68
	-0.19523	297.03768	295.68
	-0.19306	297.0433	295.68
	-0.18085	297.07416	295.68
	-0.17868	297.07952	295.68
	-0.16647	297.10878	295.68
	-0.16429	297.11385	295.68
	-0.15209	297.14152	295.68
	-0.14991	297.1463	295.68
	-0.13771	297.17203	295.68
	-0.13553	297.17643	295.68
	-0.12333	297.20007	295.68
	-0.12115	297.2041	295.68
	-0.10895	297.22567	295.68
	-0.10677	297.22933	295.68
	-0.09457	297.24848	295.68
	-0.09239	297.25167	295.68
	-0.08018	297.26832	295.68
	-0.07801	297.27107	295.68
	-0.0658	297.28522	295.68
	-0.06363	297.2875	295.68
	-0.05142	297.29888	295.68
	-0.04925	297.30067	295.68
	-0.03704	297.30927	295.68
	-0.03486	297.31056	295.68
	-0.02266	297.31638	295.68
	-0.02048	297.31715	295.68
	-0.00828	297.31996	295.68
	-0.0061	297.32021	295.68
	0.0061	297.32015	295.68
	0.00828	297.31989	295.68
	0.02048	297.31695	295.68
	0.02266	297.31615	295.68
	0.03486	297.31023	295.68
	0.03704	297.30893	295.68
	0.04925	297.30022	295.68
	0.05142	297.29841	295.68
	0.06363	297.28691	295.68
	0.0658	297.2846	295.68
	0.07801	297.27034	295.68
	0.08018	297.26758	295.68
	0.09239	297.25083	295.68
	0.09457	297.24762	295.68
	0.10677	297.22837	295.68
	0.10895	297.2247	295.68
	0.12115	297.20303	295.68
	0.12333	297.19898	295.68
	0.13553	297.17522	295.68
	0.13771	297.1708	295.68
	0.14991	297.14495	295.68
	0.15209	297.14014	295.68
	0.16429	297.11239	295.68
	0.16647	297.10731	295.68
	0.17868	297.07796	295.68
	0.18085	297.07259	295.68
	0.19306	297.04165	295.68
	0.19523	297.03598	295.68
	0.20744	297.0037	295.68
	0.20961	296.99785	295.68
	0.22182	296.96449	295.68
	0.224	296.95844	295.68
	0.2362	296.924	295.68
	0.23838	296.91777	295.68
	0.25058	296.88244	295.68
	0.25276	296.87608	295.68
	0.26496	296.84014	295.68
	0.26714	296.83368	295.68
	0.27934	296.79713	295.68
	0.28152	296.79055	295.68
	0.29372	296.75364	295.68
	0.2959	296.74704	295.68
	0.30811	296.7099	295.68
	0.31028	296.70326	295.68
	0.32249	296.66589	295.68
	0.32468	296.65915	295.68
	0.33686	296.62187	295.68
	0.33906	296.61514	295.68
	0.35124	296.57794	295.68
	0.35344	296.57123	295.68
	0.36563	296.5341	295.68
	0.36788	296.52724	295.68
	0.37986	296.49093	295.68
	0.38201	296.48442	295.68
	0.39409	296.44811	295.68
	0.39615	296.44195	295.68
	0.40833	296.40564	295.68
	0.41022	296.4	295.68
	0.42394	296.35957	295.68
	0.42554	296.35489	295.68
	0.43987	296.31321	295.68
	0.44085	296.31035	295.68
	0.45579	296.26747	295.68
	0.45607	296.26666	295.68
	0.45651	296.26543	295.68
	0.46897	296.23015	295.68
	0.47563	296.21146	295.68
	0.48193	296.19395	295.68
	0.49476	296.15858	295.68
	0.49489	296.15824	295.68
	0.49499	296.15796	295.68
	0.5058	296.1286	295.68
	0.51115	296.11418	295.68
	0.51671	296.09931	295.68
	0.52731	296.0712	295.68
	0.52764	296.07033	295.68
	0.52802	296.06932	295.68
	0.53998	296.03807	295.68
	0.55157	296.00821	295.68
	0.55233	296.00627	295.68
	0.55312	296.00427	295.68
	0.56468	295.97496	295.68
	0.57626	295.94604	295.68
	0.57692	295.94442	295.68
	0.57754	295.94288	295.68
	0.58916	295.91433	295.68
	0.6014	295.88471	295.68
	0.61387	295.85502	295.68
	0.62634	295.8258	295.68
	0.63881	295.79706	295.68
	0.65128	295.76881	295.68
	0.66375	295.74103	295.68
	0.67622	295.71372	295.68
	0.68869	295.6869	295.68
	0.70116	295.66055	295.68
	0.71364	295.63469	295.68
	0.72611	295.60931	295.68
	0.73858	295.58442	295.68
	0.75105	295.56002	295.68
	0.76352	295.53613	295.68
	0.77599	295.51274	295.68
	0.78846	295.48985	295.68
	0.80093	295.46748	295.68
	0.8134	295.44565	295.68
	0.82587	295.42436	295.68
	0.83834	295.4036	295.68
	0.85081	295.38341	295.68
	0.86329	295.36377	295.68
	0.87576	295.3447	295.68
	0.88823	295.32623	295.68
	0.9007	295.30836	295.68
	0.91317	295.2911	295.68
	0.92564	295.27445	295.68
	0.93811	295.25843	295.68
	0.95058	295.24306	295.68
	0.96305	295.22835	295.68
	0.97552	295.2143	295.68
	0.98799	295.20094	295.68
	1.00047	295.18827	295.68
	1.01294	295.17629	295.68
	1.02541	295.16502	295.68
	1.03788	295.15449	295.68
	1.05035	295.14469	295.68
	1.06282	295.13564	295.68
	1.07529	295.12734	295.68
	1.08776	295.11979	295.68
	1.10023	295.11302	295.68
	1.1127	295.10703	295.68
	1.12517	295.10182	295.68
	1.13765	295.0974	295.68
	1.15012	295.09378	295.68
	1.16259	295.09095	295.68
	1.17506	295.08893	295.68
	1.18753	295.08772	295.68
	1.2	295.08732	295.68
