# Supplementary material for: Non-dispersive infrared multi-gas sensing via nanoantenna integrated narrowband detectors
Source: Nat Commun. 2020 Oct 16;11:5245. doi: 10.1038/s41467-020-19085-1 (PMC7567865; doi:10.1038/s41467-020-19085-1)
Supplement: Supplementary file 3 — Source Data [file 41467_2020_19085_MOESM3_ESM.zip › Source data_Figure3d.csv]

	time��s��	temperature��K��
	0	293.15079
Figure 3d	0.01	293.18875
	0.02	293.22204
	0.03	293.25467
	0.04	293.28845
	0.05	293.32229
	0.06	293.35563
	0.07	293.38878
	0.08	293.42184
	0.09	293.4547
	0.1	293.48724
	0.11	293.51948
	0.12	293.55141
	0.13	293.58299
	0.14	293.6142
	0.15	293.64503
	0.16	293.67548
	0.17	293.70554
	0.18	293.7352
	0.19	293.76446
	0.2	293.79332
	0.21	293.82178
	0.22	293.84984
	0.23	293.8775
	0.24	293.90476
	0.25	293.93163
	0.26	293.9581
	0.27	293.98419
	0.28	294.0099
	0.29	294.03522
	0.3	294.06017
	0.31	294.08475
	0.32	294.10896
	0.33	294.13281
	0.34	294.1563
	0.35	294.17944
	0.36	294.20223
	0.37	294.22468
	0.38	294.24679
	0.39	294.26856
	0.4	294.29001
	0.41	294.31113
	0.42	294.33194
	0.43	294.35243
	0.44	294.37261
	0.45	294.39248
	0.46	294.41206
	0.47	294.43133
	0.48	294.45032
	0.49	294.46902
	0.5	294.48743
	0.51	294.50556
	0.52	294.52342
	0.53	294.54101
	0.54	294.55833
	0.55	294.57539
	0.56	294.59219
	0.57	294.60873
	0.58	294.62503
	0.59	294.64108
	0.6	294.65688
	0.61	294.67244
	0.62	294.68777
	0.63	294.70286
	0.64	294.71773
	0.65	294.73237
	0.66	294.74678
	0.67	294.76098
	0.68	294.77497
	0.69	294.78874
	0.7	294.8023
	0.71	294.81565
	0.72	294.82881
	0.73	294.84176
	0.74	294.85452
	0.75	294.86708
	0.76	294.87945
	0.77	294.89164
	0.78	294.90363
	0.79	294.91545
	0.8	294.92709
	0.81	294.93855
	0.82	294.94984
	0.83	294.96095
	0.84	294.9719
	0.85	294.98268
	0.86	294.9933
	0.87	295.00375
	0.88	295.01405
	0.89	295.02419
	0.9	295.03418
	0.91	295.04401
	0.92	295.0537
	0.93	295.06324
	0.94	295.07263
	0.95	295.08188
	0.96	295.09099
	0.97	295.09997
	0.98	295.1088
	0.99	295.1175
	1	295.12607
	1.01	295.13451
	1.02	295.14283
	1.03	295.15101
	1.04	295.15907
	1.05	295.16701
	1.06	295.17483
	1.07	295.18253
	1.08	295.19011
	1.09	295.19758
	1.1	295.20493
	1.11	295.21218
	1.12	295.21931
	1.13	295.22633
	1.14	295.23325
	1.15	295.24006
	1.16	295.24677
	1.17	295.25338
	1.18	295.25989
	1.19	295.2663
	1.2	295.27261
	1.21	295.27882
	1.22	295.28494
	1.23	295.29097
	1.24	295.29691
	1.25	295.30275
	1.26	295.30851
	1.27	295.31418
	1.28	295.31977
	1.29	295.32526
	1.3	295.33068
	1.31	295.33601
	1.32	295.34127
	1.33	295.34644
	1.34	295.35153
	1.35	295.35655
	1.36	295.36149
	1.37	295.36636
	1.38	295.37115
	1.39	295.37587
	1.4	295.38051
	1.41	295.38509
	1.42	295.3896
	1.43	295.39404
	1.44	295.39841
	1.45	295.40271
	1.46	295.40695
	1.47	295.41113
	1.48	295.41524
	1.49	295.41929
	1.5	295.42328
	1.51	295.42721
	1.52	295.43107
	1.53	295.43488
	1.54	295.43863
	1.55	295.44233
	1.56	295.44597
	1.57	295.44955
	1.58	295.45308
	1.59	295.45655
	1.6	295.45998
	1.61	295.46335
	1.62	295.46667
	1.63	295.46994
	1.64	295.47315
	1.65	295.47632
	1.66	295.47945
	1.67	295.48252
	1.68	295.48555
	1.69	295.48853
	1.7	295.49147
	1.71	295.49436
	1.72	295.49721
	1.73	295.50001
	1.74	295.50278
	1.75	295.5055
	1.76	295.50818
	1.77	295.51081
	1.78	295.51341
	1.79	295.51597
	1.8	295.51849
	1.81	295.52097
	1.82	295.52342
	1.83	295.52583
	1.84	295.5282
	1.85	295.53053
	1.86	295.53283
	1.87	295.53509
	1.88	295.53732
	1.89	295.53952
	1.9	295.54168
	1.91	295.54381
	1.92	295.54591
	1.93	295.54798
	1.94	295.55001
	1.95	295.55201
	1.96	295.55399
	1.97	295.55593
	1.98	295.55784
	1.99	295.55973
	2	295.56158
	2.01	295.56341
	2.02	295.56521
	2.03	295.56698
	2.04	295.56873
	2.05	295.57045
	2.06	295.57214
	2.07	295.57381
	2.08	295.57545
	2.09	295.57707
	2.1	295.57866
	2.11	295.58023
	2.12	295.58177
	2.13	295.5833
	2.14	295.58479
	2.15	295.58627
	2.16	295.58772
	2.17	295.58915
	2.18	295.59056
	2.19	295.59195
	2.2	295.59332
	2.21	295.59466
	2.22	295.59599
	2.23	295.59729
	2.24	295.59858
	2.25	295.59984
	2.26	295.60109
	2.27	295.60232
	2.28	295.60353
	2.29	295.60472
	2.3	295.60589
	2.31	295.60705
	2.32	295.60818
	2.33	295.6093
	2.34	295.61041
	2.35	295.61149
	2.36	295.61256
	2.37	295.61362
	2.38	295.61466
	2.39	295.61568
	2.4	295.61668
	2.41	295.61767
	2.42	295.61865
	2.43	295.61961
	2.44	295.62056
	2.45	295.62149
	2.46	295.62241
	2.47	295.62331
	2.48	295.6242
	2.49	295.62508
	2.5	295.62594
	2.51	295.6268
	2.52	295.62763
	2.53	295.62846
	2.54	295.62927
	2.55	295.63007
	2.56	295.63086
	2.57	295.63163
	2.58	295.6324
	2.59	295.63315
	2.6	295.63389
	2.61	295.63462
	2.62	295.63534
	2.63	295.63605
	2.64	295.63675
	2.65	295.63743
	2.66	295.63811
	2.67	295.63877
	2.68	295.63943
	2.69	295.64008
	2.7	295.64071
	2.71	295.64134
	2.72	295.64195
	2.73	295.64256
	2.74	295.64316
	2.75	295.64375
	2.76	295.64433
	2.77	295.6449
	2.78	295.64546
	2.79	295.64602
	2.8	295.64656
	2.81	295.6471
	2.82	295.64763
	2.83	295.64815
	2.84	295.64866
	2.85	295.64917
	2.86	295.64967
	2.87	295.65016
	2.88	295.65064
	2.89	295.65112
	2.9	295.65159
	2.91	295.65205
	2.92	295.6525
	2.93	295.65295
	2.94	295.65339
	2.95	295.65382
	2.96	295.65425
	2.97	295.65467
	2.98	295.65509
	2.99	295.65549
	3	295.6559
	3.01	295.65629
	3.02	295.65668
	3.03	295.65706
	3.04	295.65744
	3.05	295.65781
	3.06	295.65818
	3.07	295.65854
	3.08	295.6589
	3.09	295.65925
	3.1	295.65959
	3.11	295.65993
	3.12	295.66027
	3.13	295.6606
	3.14	295.66092
	3.15	295.66124
	3.16	295.66156
	3.17	295.66187
	3.18	295.66217
	3.19	295.66247
	3.2	295.66277
	3.21	295.66306
	3.22	295.66335
	3.23	295.66363
	3.24	295.66391
	3.25	295.66418
	3.26	295.66445
	3.27	295.66472
	3.28	295.66498
	3.29	295.66524
	3.3	295.66549
	3.31	295.66574
	3.32	295.66599
	3.33	295.66623
	3.34	295.66647
	3.35	295.6667
	3.36	295.66694
	3.37	295.66716
	3.38	295.66739
	3.39	295.66761
	3.4	295.66783
	3.41	295.66804
	3.42	295.66825
	3.43	295.66846
	3.44	295.66867
	3.45	295.66887
	3.46	295.66907
	3.47	295.66926
	3.48	295.66946
	3.49	295.66965
	3.5	295.66983
	3.51	295.67002
	3.52	295.6702
	3.53	295.67038
	3.54	295.67055
	3.55	295.67073
	3.56	295.6709
	3.57	295.67106
	3.58	295.67123
	3.59	295.67139
	3.6	295.67155
	3.61	295.67171
	3.62	295.67187
	3.63	295.67202
	3.64	295.67217
	3.65	295.67232
	3.66	295.67247
	3.67	295.67261
	3.68	295.67275
	3.69	295.67289
	3.7	295.67303
	3.71	295.67317
	3.72	295.6733
	3.73	295.67343
	3.74	295.67356
	3.75	295.67369
	3.76	295.67381
	3.77	295.67394
	3.78	295.67406
	3.79	295.67418
	3.8	295.6743
	3.81	295.67441
	3.82	295.67453
	3.83	295.67464
	3.84	295.67475
	3.85	295.67486
	3.86	295.67497
	3.87	295.67508
	3.88	295.67518
	3.89	295.67528
	3.9	295.67539
	3.91	295.67549
	3.92	295.67558
	3.93	295.67568
	3.94	295.67578
	3.95	295.67587
	3.96	295.67596
	3.97	295.67605
	3.98	295.67614
	3.99	295.67623
	4	295.67632
	4.01	295.6764
	4.02	295.67649
	4.03	295.67657
	4.04	295.67665
	4.05	295.67673
	4.06	295.67681
	4.07	295.67689
	4.08	295.67697
	4.09	295.67704
	4.1	295.67712
	4.11	295.67719
	4.12	295.67727
	4.13	295.67734
	4.14	295.67741
	4.15	295.67748
	4.16	295.67754
	4.17	295.67761
	4.18	295.67768
	4.19	295.67774
	4.2	295.67781
	4.21	295.67787
	4.22	295.67793
	4.23	295.67799
	4.24	295.67805
	4.25	295.67811
	4.26	295.67817
	4.27	295.67823
	4.28	295.67829
	4.29	295.67834
	4.3	295.6784
	4.31	295.67845
	4.32	295.6785
	4.33	295.67856
	4.34	295.67861
	4.35	295.67866
	4.36	295.67871
	4.37	295.67876
	4.38	295.67881
	4.39	295.67886
	4.4	295.6789
	4.41	295.67895
	4.42	295.67899
	4.43	295.67904
	4.44	295.67908
	4.45	295.67913
	4.46	295.67917
	4.47	295.67921
	4.48	295.67926
	4.49	295.6793
	4.5	295.67934
	4.51	295.67938
	4.52	295.67942
	4.53	295.67945
	4.54	295.67949
	4.55	295.67953
	4.56	295.67957
	4.57	295.6796
	4.58	295.67964
	4.59	295.67967
	4.6	295.67971
	4.61	295.67974
	4.62	295.67978
	4.63	295.67981
	4.64	295.67984
	4.65	295.67988
	4.66	295.67991
	4.67	295.67994
	4.68	295.67997
	4.69	295.68
	4.7	295.68003
	4.71	295.68006
	4.72	295.68009
	4.73	295.68012
	4.74	295.68014
	4.75	295.68017
	4.76	295.6802
	4.77	295.68023
	4.78	295.68025
	4.79	295.68028
	4.8	295.6803
	4.81	295.68033
	4.82	295.68035
	4.83	295.68038
	4.84	295.6804
	4.85	295.68043
	4.86	295.68045
	4.87	295.68047
	4.88	295.6805
	4.89	295.68052
	4.9	295.68054
	4.91	295.68056
	4.92	295.68058
	4.93	295.6806
	4.94	295.68062
	4.95	295.68064
	4.96	295.68066
	4.97	295.68068
	4.98	295.6807
	4.99	295.68072
	5	295.66877
	5.01	295.64104
	5.02	295.60899
	5.03	295.57587
	5.04	295.54246
	5.05	295.50903
	5.06	295.47568
	5.07	295.44249
	5.08	295.40949
	5.09	295.37671
	5.1	295.34419
	5.11	295.31197
	5.12	295.28008
	5.13	295.24853
	5.14	295.21734
	5.15	295.18652
	5.16	295.15608
	5.17	295.12604
	5.18	295.09639
	5.19	295.06714
	5.2	295.03829
	5.21	295.00984
	5.22	294.98179
	5.23	294.95414
	5.24	294.92689
	5.25	294.90003
	5.26	294.87356
	5.27	294.84748
	5.28	294.82178
	5.29	294.79646
	5.3	294.77152
	5.31	294.74694
	5.32	294.72274
	5.33	294.69889
	5.34	294.67541
	5.35	294.65227
	5.36	294.62948
	5.37	294.60704
	5.38	294.58493
	5.39	294.56316
	5.4	294.54172
	5.41	294.5206
	5.42	294.4998
	5.43	294.47931
	5.44	294.45913
	5.45	294.43926
	5.46	294.41969
	5.47	294.40042
	5.48	294.38144
	5.49	294.36274
	5.5	294.34433
	5.51	294.3262
	5.52	294.30835
	5.53	294.29076
	5.54	294.27344
	5.55	294.25639
	5.56	294.23959
	5.57	294.22305
	5.58	294.20676
	5.59	294.19071
	5.6	294.17491
	5.61	294.15935
	5.62	294.14403
	5.63	294.12894
	5.64	294.11407
	5.65	294.09944
	5.66	294.08502
	5.67	294.07083
	5.68	294.05685
	5.69	294.04308
	5.7	294.02952
	5.71	294.01617
	5.72	294.00301
	5.73	293.99006
	5.74	293.97731
	5.75	293.96475
	5.76	293.95238
	5.77	293.9402
	5.78	293.9282
	5.79	293.91638
	5.8	293.90475
	5.81	293.89329
	5.82	293.882
	5.83	293.87089
	5.84	293.85994
	5.85	293.84917
	5.86	293.83855
	5.87	293.8281
	5.88	293.8178
	5.89	293.80766
	5.9	293.79768
	5.91	293.78784
	5.92	293.77816
	5.93	293.76862
	5.94	293.75923
	5.95	293.74998
	5.96	293.74087
	5.97	293.7319
	5.98	293.72307
	5.99	293.71436
	6	293.7058
	6.01	293.69736
	6.02	293.68905
	6.03	293.68086
	6.04	293.6728
	6.05	293.66487
	6.06	293.65705
	6.07	293.64935
	6.08	293.64177
	6.09	293.6343
	6.1	293.62695
	6.11	293.61971
	6.12	293.61258
	6.13	293.60555
	6.14	293.59864
	6.15	293.59182
	6.16	293.58512
	6.17	293.57851
	6.18	293.572
	6.19	293.5656
	6.2	293.55929
	6.21	293.55307
	6.22	293.54695
	6.23	293.54093
	6.24	293.53499
	6.25	293.52915
	6.26	293.52339
	6.27	293.51772
	6.28	293.51214
	6.29	293.50664
	6.3	293.50122
	6.31	293.49589
	6.32	293.49064
	6.33	293.48547
	6.34	293.48038
	6.35	293.47536
	6.36	293.47042
	6.37	293.46555
	6.38	293.46076
	6.39	293.45605
	6.4	293.4514
	6.41	293.44682
	6.42	293.44232
	6.43	293.43788
	6.44	293.43351
	6.45	293.4292
	6.46	293.42496
	6.47	293.42079
	6.48	293.41668
	6.49	293.41263
	6.5	293.40864
	6.51	293.40471
	6.52	293.40085
	6.53	293.39704
	6.54	293.39329
	6.55	293.38959
	6.56	293.38596
	6.57	293.38237
	6.58	293.37885
	6.59	293.37537
	6.6	293.37195
	6.61	293.36858
	6.62	293.36526
	6.63	293.36199
	6.64	293.35877
	6.65	293.3556
	6.66	293.35248
	6.67	293.34941
	6.68	293.34638
	6.69	293.3434
	6.7	293.34046
	6.71	293.33757
	6.72	293.33472
	6.73	293.33192
	6.74	293.32916
	6.75	293.32644
	6.76	293.32376
	6.77	293.32112
	6.78	293.31852
	6.79	293.31596
	6.8	293.31344
	6.81	293.31096
	6.82	293.30852
	6.83	293.30611
	6.84	293.30374
	6.85	293.30141
	6.86	293.29911
	6.87	293.29684
	6.88	293.29462
	6.89	293.29242
	6.9	293.29026
	6.91	293.28813
	6.92	293.28603
	6.93	293.28397
	6.94	293.28193
	6.95	293.27993
	6.96	293.27796
	6.97	293.27601
	6.98	293.2741
	6.99	293.27222
	7	293.27036
	7.01	293.26853
	7.02	293.26673
	7.03	293.26496
	7.04	293.26322
	7.05	293.2615
	7.06	293.2598
	7.07	293.25814
	7.08	293.25649
	7.09	293.25488
	7.1	293.25329
	7.11	293.25172
	7.12	293.25017
	7.13	293.24865
	7.14	293.24715
	7.15	293.24568
	7.16	293.24423
	7.17	293.2428
	7.18	293.24139
	7.19	293.24
	7.2	293.23863
	7.21	293.23729
	7.22	293.23596
	7.23	293.23466
	7.24	293.23337
	7.25	293.23211
	7.26	293.23086
	7.27	293.22963
	7.28	293.22842
	7.29	293.22723
	7.3	293.22606
	7.31	293.2249
	7.32	293.22377
	7.33	293.22265
	7.34	293.22154
	7.35	293.22046
	7.36	293.21939
	7.37	293.21833
	7.38	293.2173
	7.39	293.21628
	7.4	293.21527
	7.41	293.21428
	7.42	293.2133
	7.43	293.21234
	7.44	293.21139
	7.45	293.21046
	7.46	293.20954
	7.47	293.20864
	7.48	293.20775
	7.49	293.20687
	7.5	293.20601
	7.51	293.20516
	7.52	293.20432
	7.53	293.2035
	7.54	293.20268
	7.55	293.20189
	7.56	293.2011
	7.57	293.20032
	7.58	293.19956
	7.59	293.19881
	7.6	293.19806
	7.61	293.19733
	7.62	293.19662
	7.63	293.19591
	7.64	293.19521
	7.65	293.19452
	7.66	293.19385
	7.67	293.19318
	7.68	293.19253
	7.69	293.19188
	7.7	293.19125
	7.71	293.19062
	7.72	293.19
	7.73	293.1894
	7.74	293.1888
	7.75	293.18821
	7.76	293.18763
	7.77	293.18706
	7.78	293.18649
	7.79	293.18594
	7.8	293.18539
	7.81	293.18486
	7.82	293.18433
	7.83	293.18381
	7.84	293.18329
	7.85	293.18279
	7.86	293.18229
	7.87	293.1818
	7.88	293.18132
	7.89	293.18084
	7.9	293.18037
	7.91	293.17991
	7.92	293.17946
	7.93	293.17901
	7.94	293.17857
	7.95	293.17814
	7.96	293.17771
	7.97	293.17729
	7.98	293.17687
	7.99	293.17647
	8	293.17606
	8.01	293.17567
	8.02	293.17528
	8.03	293.1749
	8.04	293.17452
	8.05	293.17414
	8.06	293.17378
	8.07	293.17342
	8.08	293.17306
	8.09	293.17271
	8.1	293.17237
	8.11	293.17203
	8.12	293.17169
	8.13	293.17136
	8.14	293.17104
	8.15	293.17072
	8.16	293.17041
	8.17	293.1701
	8.18	293.16979
	8.19	293.16949
	8.2	293.16919
	8.21	293.1689
	8.22	293.16862
	8.23	293.16833
	8.24	293.16805
	8.25	293.16778
	8.26	293.16751
	8.27	293.16724
	8.28	293.16698
	8.29	293.16672
	8.3	293.16647
	8.31	293.16622
	8.32	293.16597
	8.33	293.16573
	8.34	293.16549
	8.35	293.16526
	8.36	293.16503
	8.37	293.1648
	8.38	293.16457
	8.39	293.16435
	8.4	293.16413
	8.41	293.16392
	8.42	293.16371
	8.43	293.1635
	8.44	293.1633
	8.45	293.16309
	8.46	293.16289
	8.47	293.1627
	8.48	293.16251
	8.49	293.16232
	8.5	293.16213
	8.51	293.16195
	8.52	293.16176
	8.53	293.16159
	8.54	293.16141
	8.55	293.16124
	8.56	293.16107
	8.57	293.1609
	8.58	293.16073
	8.59	293.16057
	8.6	293.16041
	8.61	293.16025
	8.62	293.16009
	8.63	293.15994
	8.64	293.15979
	8.65	293.15964
	8.66	293.1595
	8.67	293.15935
	8.68	293.15921
	8.69	293.15907
	8.7	293.15893
	8.71	293.1588
	8.72	293.15866
	8.73	293.15853
	8.74	293.1584
	8.75	293.15827
	8.76	293.15815
	8.77	293.15802
	8.78	293.1579
	8.79	293.15778
	8.8	293.15766
	8.81	293.15755
	8.82	293.15743
	8.83	293.15732
	8.84	293.15721
	8.85	293.1571
	8.86	293.15699
	8.87	293.15689
	8.88	293.15678
	8.89	293.15668
	8.9	293.15658
	8.91	293.15648
	8.92	293.15638
	8.93	293.15628
	8.94	293.15619
	8.95	293.15609
	8.96	293.156
	8.97	293.15591
	8.98	293.15582
	8.99	293.15573
	9	293.15564
	9.01	293.15556
	9.02	293.15547
	9.03	293.15539
	9.04	293.15531
	9.05	293.15523
	9.06	293.15515
	9.07	293.15507
	9.08	293.15499
	9.09	293.15492
	9.1	293.15484
	9.11	293.15477
	9.12	293.1547
	9.13	293.15463
	9.14	293.15456
	9.15	293.15449
	9.16	293.15442
	9.17	293.15435
	9.18	293.15429
	9.19	293.15422
	9.2	293.15416
	9.21	293.15409
	9.22	293.15403
	9.23	293.15397
	9.24	293.15391
	9.25	293.15385
	9.26	293.15379
	9.27	293.15373
	9.28	293.15368
	9.29	293.15362
	9.3	293.15357
	9.31	293.15351
	9.32	293.15346
	9.33	293.15341
	9.34	293.15336
	9.35	293.1533
	9.36	293.15325
	9.37	293.1532
	9.38	293.15316
	9.39	293.15311
	9.4	293.15306
	9.41	293.15301
	9.42	293.15297
	9.43	293.15292
	9.44	293.15288
	9.45	293.15284
	9.46	293.15279
	9.47	293.15275
	9.48	293.15271
	9.49	293.15267
	9.5	293.15263
	9.51	293.15259
	9.52	293.15255
	9.53	293.15251
	9.54	293.15247
	9.55	293.15243
	9.56	293.1524
	9.57	293.15236
	9.58	293.15232
	9.59	293.15229
	9.6	293.15225
	9.61	293.15222
	9.62	293.15219
	9.63	293.15215
	9.64	293.15212
	9.65	293.15209
	9.66	293.15206
	9.67	293.15203
	9.68	293.15199
	9.69	293.15196
	9.7	293.15193
	9.71	293.1519
	9.72	293.15188
	9.73	293.15185
	9.74	293.15182
	9.75	293.15179
	9.76	293.15176
	9.77	293.15174
	9.78	293.15171
	9.79	293.15169
	9.8	293.15166
	9.81	293.15163
	9.82	293.15161
	9.83	293.15159
	9.84	293.15156
	9.85	293.15154
	9.86	293.15151
	9.87	293.15149
	9.88	293.15147
	9.89	293.15145
	9.9	293.15142
	9.91	293.1514
	9.92	293.15138
	9.93	293.15136
	9.94	293.15134
	9.95	293.15132
	9.96	293.1513
	9.97	293.15128
	9.98	293.15126
	9.99	293.15124
	10	293.16319
	10.01	293.19092
	10.02	293.22297
	10.03	293.25609
	10.04	293.2895
	10.05	293.32293
	10.06	293.35623
	10.07	293.38934
	10.08	293.42229
	10.09	293.45504
	10.1	293.48753
	10.11	293.51973
	10.12	293.55161
	10.13	293.58315
	10.14	293.61433
	10.15	293.64514
	10.16	293.67557
	10.17	293.70561
	10.18	293.73526
	10.19	293.76451
	10.2	293.79336
	10.21	293.82181
	10.22	293.84986
	10.23	293.87751
	10.24	293.90477
	10.25	293.93163
	10.26	293.9581
	10.27	293.98419
	10.28	294.00989
	10.29	294.03521
	10.3	294.06016
	10.31	294.08474
	10.32	294.10895
	10.33	294.13279
	10.34	294.15628
	10.35	294.17942
	10.36	294.20221
	10.37	294.22466
	10.38	294.24677
	10.39	294.26855
	10.4	294.28999
	10.41	294.31112
	10.42	294.33192
	10.43	294.35241
	10.44	294.37259
	10.45	294.39247
	10.46	294.41204
	10.47	294.43132
	10.48	294.4503
	10.49	294.469
	10.5	294.48741
	10.51	294.50555
	10.52	294.52341
	10.53	294.54099
	10.54	294.55832
	10.55	294.57538
	10.56	294.59218
	10.57	294.60872
	10.58	294.62501
	10.59	294.64106
	10.6	294.65686
	10.61	294.67243
	10.62	294.68775
	10.63	294.70285
	10.64	294.71771
	10.65	294.73235
	10.66	294.74677
	10.67	294.76097
	10.68	294.77495
	10.69	294.78872
	10.7	294.80229
	10.71	294.81564
	10.72	294.82879
	10.73	294.84175
	10.74	294.8545
	10.75	294.86707
	10.76	294.87944
	10.77	294.89162
	10.78	294.90362
	10.79	294.91544
	10.8	294.92708
	10.81	294.93854
	10.82	294.94983
	10.83	294.96094
	10.84	294.97189
	10.85	294.98267
	10.86	294.99329
	10.87	295.00374
	10.88	295.01404
	10.89	295.02418
	10.9	295.03417
	10.91	295.044
	10.92	295.05369
	10.93	295.06323
	10.94	295.07262
	10.95	295.08187
	10.96	295.09099
	10.97	295.09996
	10.98	295.10879
	10.99	295.1175
	11	295.12607
	11.01	295.13451
	11.02	295.14282
	11.03	295.151
	11.04	295.15907
	11.05	295.16701
	11.06	295.17482
	11.07	295.18252
	11.08	295.19011
	11.09	295.19757
	11.1	295.20493
	11.11	295.21217
	11.12	295.2193
	11.13	295.22633
	11.14	295.23325
	11.15	295.24006
	11.16	295.24677
	11.17	295.25338
	11.18	295.25988
	11.19	295.26629
	11.2	295.2726
	11.21	295.27882
	11.22	295.28494
	11.23	295.29097
	11.24	295.2969
	11.25	295.30275
	11.26	295.30851
	11.27	295.31418
	11.28	295.31976
	11.29	295.32526
	11.3	295.33068
	11.31	295.33601
	11.32	295.34126
	11.33	295.34643
	11.34	295.35153
	11.35	295.35655
	11.36	295.36149
	11.37	295.36635
	11.38	295.37114
	11.39	295.37586
	11.4	295.38051
	11.41	295.38509
	11.42	295.38959
	11.43	295.39403
	11.44	295.39841
	11.45	295.40271
	11.46	295.40695
	11.47	295.41113
	11.48	295.41524
	11.49	295.41929
	11.5	295.42328
	11.51	295.4272
	11.52	295.43107
	11.53	295.43488
	11.54	295.43863
	11.55	295.44233
	11.56	295.44596
	11.57	295.44955
	11.58	295.45308
	11.59	295.45655
	11.6	295.45997
	11.61	295.46334
	11.62	295.46666
	11.63	295.46993
	11.64	295.47315
	11.65	295.47632
	11.66	295.47944
	11.67	295.48252
	11.68	295.48555
	11.69	295.48853
	11.7	295.49147
	11.71	295.49436
	11.72	295.49721
	11.73	295.50001
	11.74	295.50277
	11.75	295.50549
	11.76	295.50817
	11.77	295.51081
	11.78	295.51341
	11.79	295.51597
	11.8	295.51849
	11.81	295.52097
	11.82	295.52342
	11.83	295.52582
	11.84	295.52819
	11.85	295.53053
	11.86	295.53283
	11.87	295.53509
	11.88	295.53732
	11.89	295.53952
	11.9	295.54168
	11.91	295.54381
	11.92	295.54591
	11.93	295.54797
	11.94	295.55001
	11.95	295.55201
	11.96	295.55399
	11.97	295.55593
	11.98	295.55784
	11.99	295.55973
	12	295.56158
	12.01	295.56341
	12.02	295.56521
	12.03	295.56698
	12.04	295.56873
	12.05	295.57045
	12.06	295.57214
	12.07	295.57381
	12.08	295.57545
	12.09	295.57707
	12.1	295.57866
	12.11	295.58023
	12.12	295.58177
	12.13	295.58329
	12.14	295.58479
	12.15	295.58627
	12.16	295.58772
	12.17	295.58915
	12.18	295.59056
	12.19	295.59195
	12.2	295.59332
	12.21	295.59466
	12.22	295.59599
	12.23	295.59729
	12.24	295.59858
	12.25	295.59984
	12.26	295.60109
	12.27	295.60232
	12.28	295.60353
	12.29	295.60472
	12.3	295.60589
	12.31	295.60705
	12.32	295.60818
	12.33	295.6093
	12.34	295.61041
	12.35	295.61149
	12.36	295.61256
	12.37	295.61362
	12.38	295.61465
	12.39	295.61568
	12.4	295.61668
	12.41	295.61767
	12.42	295.61865
	12.43	295.61961
	12.44	295.62056
	12.45	295.62149
	12.46	295.62241
	12.47	295.62331
	12.48	295.6242
	12.49	295.62508
	12.5	295.62594
	12.51	295.62679
	12.52	295.62763
	12.53	295.62846
	12.54	295.62927
	12.55	295.63007
	12.56	295.63086
	12.57	295.63163
	12.58	295.6324
	12.59	295.63315
	12.6	295.63389
	12.61	295.63462
	12.62	295.63534
	12.63	295.63605
	12.64	295.63674
	12.65	295.63743
	12.66	295.63811
	12.67	295.63877
	12.68	295.63943
	12.69	295.64007
	12.7	295.64071
	12.71	295.64134
	12.72	295.64195
	12.73	295.64256
	12.74	295.64316
	12.75	295.64375
	12.76	295.64433
	12.77	295.6449
	12.78	295.64546
	12.79	295.64602
	12.8	295.64656
	12.81	295.6471
	12.82	295.64763
	12.83	295.64815
	12.84	295.64866
	12.85	295.64917
	12.86	295.64967
	12.87	295.65016
	12.88	295.65064
	12.89	295.65112
	12.9	295.65159
	12.91	295.65205
	12.92	295.6525
	12.93	295.65295
	12.94	295.65339
	12.95	295.65382
	12.96	295.65425
	12.97	295.65467
	12.98	295.65508
	12.99	295.65549
	13	295.65589
	13.01	295.65629
	13.02	295.65668
	13.03	295.65706
	13.04	295.65744
	13.05	295.65781
	13.06	295.65818
	13.07	295.65854
	13.08	295.6589
	13.09	295.65925
	13.1	295.65959
	13.11	295.65993
	13.12	295.66027
	13.13	295.6606
	13.14	295.66092
	13.15	295.66124
	13.16	295.66156
	13.17	295.66186
	13.18	295.66217
	13.19	295.66247
	13.2	295.66277
	13.21	295.66306
	13.22	295.66335
	13.23	295.66363
	13.24	295.66391
	13.25	295.66418
	13.26	295.66445
	13.27	295.66472
	13.28	295.66498
	13.29	295.66524
	13.3	295.66549
	13.31	295.66574
	13.32	295.66599
	13.33	295.66623
	13.34	295.66647
	13.35	295.6667
	13.36	295.66693
	13.37	295.66716
	13.38	295.66739
	13.39	295.66761
	13.4	295.66783
	13.41	295.66804
	13.42	295.66825
	13.43	295.66846
	13.44	295.66867
	13.45	295.66887
	13.46	295.66907
	13.47	295.66926
	13.48	295.66946
	13.49	295.66965
	13.5	295.66983
	13.51	295.67002
	13.52	295.6702
	13.53	295.67038
	13.54	295.67055
	13.55	295.67073
	13.56	295.6709
	13.57	295.67106
	13.58	295.67123
	13.59	295.67139
	13.6	295.67155
	13.61	295.67171
	13.62	295.67187
	13.63	295.67202
	13.64	295.67217
	13.65	295.67232
	13.66	295.67247
	13.67	295.67261
	13.68	295.67275
	13.69	295.67289
	13.7	295.67303
	13.71	295.67317
	13.72	295.6733
	13.73	295.67343
	13.74	295.67356
	13.75	295.67369
	13.76	295.67381
	13.77	295.67394
	13.78	295.67406
	13.79	295.67418
	13.8	295.6743
	13.81	295.67441
	13.82	295.67453
	13.83	295.67464
	13.84	295.67475
	13.85	295.67486
	13.86	295.67497
	13.87	295.67508
	13.88	295.67518
	13.89	295.67528
	13.9	295.67539
	13.91	295.67549
	13.92	295.67558
	13.93	295.67568
	13.94	295.67578
	13.95	295.67587
	13.96	295.67596
	13.97	295.67605
	13.98	295.67614
	13.99	295.67623
	14	295.67632
	14.01	295.6764
	14.02	295.67649
	14.03	295.67657
	14.04	295.67665
	14.05	295.67673
	14.06	295.67681
	14.07	295.67689
	14.08	295.67697
	14.09	295.67704
	14.1	295.67712
	14.11	295.67719
	14.12	295.67727
	14.13	295.67734
	14.14	295.67741
	14.15	295.67748
	14.16	295.67754
	14.17	295.67761
	14.18	295.67768
	14.19	295.67774
	14.2	295.67781
	14.21	295.67787
	14.22	295.67793
	14.23	295.67799
	14.24	295.67805
	14.25	295.67811
	14.26	295.67817
	14.27	295.67823
	14.28	295.67829
	14.29	295.67834
	14.3	295.6784
	14.31	295.67845
	14.32	295.6785
	14.33	295.67856
	14.34	295.67861
	14.35	295.67866
	14.36	295.67871
	14.37	295.67876
	14.38	295.67881
	14.39	295.67886
	14.4	295.6789
	14.41	295.67895
	14.42	295.67899
	14.43	295.67904
	14.44	295.67908
	14.45	295.67913
	14.46	295.67917
	14.47	295.67921
	14.48	295.67926
	14.49	295.6793
	14.5	295.67934
	14.51	295.67938
	14.52	295.67942
	14.53	295.67945
	14.54	295.67949
	14.55	295.67953
	14.56	295.67957
	14.57	295.6796
	14.58	295.67964
	14.59	295.67967
	14.6	295.67971
	14.61	295.67974
	14.62	295.67978
	14.63	295.67981
	14.64	295.67984
	14.65	295.67988
	14.66	295.67991
	14.67	295.67994
	14.68	295.67997
	14.69	295.68
	14.7	295.68003
	14.71	295.68006
	14.72	295.68009
	14.73	295.68012
	14.74	295.68014
	14.75	295.68017
	14.76	295.6802
	14.77	295.68023
	14.78	295.68025
	14.79	295.68028
	14.8	295.6803
	14.81	295.68033
	14.82	295.68035
	14.83	295.68038
	14.84	295.6804
	14.85	295.68043
	14.86	295.68045
	14.87	295.68047
	14.88	295.6805
	14.89	295.68052
	14.9	295.68054
	14.91	295.68056
	14.92	295.68058
	14.93	295.6806
	14.94	295.68062
	14.95	295.68064
	14.96	295.68066
	14.97	295.68068
	14.98	295.6807
	14.99	295.68072
	15	295.66877
	15.01	295.64104
	15.02	295.60899
	15.03	295.57587
	15.04	295.54246
	15.05	295.50903
	15.06	295.47574
	15.07	295.44257
	15.08	295.40959
	15.09	295.37682
	15.1	295.34432
	15.11	295.31211
	15.12	295.28022
	15.13	295.24867
	15.14	295.21748
	15.15	295.18667
	15.16	295.15624
	15.17	295.1262
	15.18	295.09655
	15.19	295.0673
	15.2	295.03845
	15.21	295.01
	15.22	294.98195
	15.23	294.9543
	15.24	294.92704
	15.25	294.90018
	15.26	294.87371
	15.27	294.84763
	15.28	294.82193
	15.29	294.79661
	15.3	294.77166
	15.31	294.74709
	15.32	294.72288
	15.33	294.69903
	15.34	294.67554
	15.35	294.65241
	15.36	294.62962
	15.37	294.60717
	15.38	294.58506
	15.39	294.56329
	15.4	294.54184
	15.41	294.52072
	15.42	294.49992
	15.43	294.47943
	15.44	294.45925
	15.45	294.43938
	15.46	294.41981
	15.47	294.40053
	15.48	294.38155
	15.49	294.36286
	15.5	294.34444
	15.51	294.32631
	15.52	294.30845
	15.53	294.29087
	15.54	294.27355
	15.55	294.25649
	15.56	294.23969
	15.57	294.22315
	15.58	294.20685
	15.59	294.19081
	15.6	294.17501
	15.61	294.15945
	15.62	294.14412
	15.63	294.12903
	15.64	294.11416
	15.65	294.09952
	15.66	294.08511
	15.67	294.07091
	15.68	294.05693
	15.69	294.04316
	15.7	294.0296
	15.71	294.01624
	15.72	294.00309
	15.73	293.99014
	15.74	293.97738
	15.75	293.96482
	15.76	293.95245
	15.77	293.94027
	15.78	293.92827
	15.79	293.91645
	15.8	293.90482
	15.81	293.89336
	15.82	293.88207
	15.83	293.87096
	15.84	293.86001
	15.85	293.84923
	15.86	293.83861
	15.87	293.82816
	15.88	293.81786
	15.89	293.80772
	15.9	293.79774
	15.91	293.7879
	15.92	293.77822
	15.93	293.76868
	15.94	293.75929
	15.95	293.75003
	15.96	293.74092
	15.97	293.73195
	15.98	293.72312
	15.99	293.71442
	16	293.70585
	16.01	293.69741
	16.02	293.6891
	16.03	293.68091
	16.04	293.67285
	16.05	293.66491
	16.06	293.65709
	16.07	293.6494
	16.08	293.64181
	16.09	293.63435
	16.1	293.62699
	16.11	293.61975
	16.12	293.61262
	16.13	293.60559
	16.14	293.59868
	16.15	293.59187
	16.16	293.58516
	16.17	293.57855
	16.18	293.57204
	16.19	293.56564
	16.2	293.55932
	16.21	293.55311
	16.22	293.54699
	16.23	293.54096
	16.24	293.53503
	16.25	293.52918
	16.26	293.52342
	16.27	293.51775
	16.28	293.51217
	16.29	293.50667
	16.3	293.50126
	16.31	293.49592
	16.32	293.49067
	16.33	293.4855
	16.34	293.48041
	16.35	293.47539
	16.36	293.47045
	16.37	293.46558
	16.38	293.46079
	16.39	293.45607
	16.4	293.45143
	16.41	293.44685
	16.42	293.44234
	16.43	293.4379
	16.44	293.43353
	16.45	293.42923
	16.46	293.42499
	16.47	293.42081
	16.48	293.4167
	16.49	293.41265
	16.5	293.40867
	16.51	293.40474
	16.52	293.40087
	16.53	293.39706
	16.54	293.39331
	16.55	293.38962
	16.56	293.38598
	16.57	293.3824
	16.58	293.37887
	16.59	293.37539
	16.6	293.37197
	16.61	293.3686
	16.62	293.36528
	16.63	293.36201
	16.64	293.35879
	16.65	293.35562
	16.66	293.3525
	16.67	293.34943
	16.68	293.3464
	16.69	293.34342
	16.7	293.34048
	16.71	293.33759
	16.72	293.33474
	16.73	293.33194
	16.74	293.32917
	16.75	293.32645
	16.76	293.32377
	16.77	293.32114
	16.78	293.31854
	16.79	293.31598
	16.8	293.31346
	16.81	293.31098
	16.82	293.30853
	16.83	293.30613
	16.84	293.30376
	16.85	293.30142
	16.86	293.29912
	16.87	293.29686
	16.88	293.29463
	16.89	293.29243
	16.9	293.29027
	16.91	293.28814
	16.92	293.28604
	16.93	293.28398
	16.94	293.28194
	16.95	293.27994
	16.96	293.27797
	16.97	293.27602
	16.98	293.27411
	16.99	293.27223
	17	293.27037
	17.01	293.26854
	17.02	293.26674
	17.03	293.26497
	17.04	293.26323
	17.05	293.26151
	17.06	293.25981
	17.07	293.25815
	17.08	293.2565
	17.09	293.25489
	17.1	293.25329
	17.11	293.25173
	17.12	293.25018
	17.13	293.24866
	17.14	293.24716
	17.15	293.24569
	17.16	293.24423
	17.17	293.2428
	17.18	293.2414
	17.19	293.24001
	17.2	293.23864
	17.21	293.2373
	17.22	293.23597
	17.23	293.23466
	17.24	293.23338
	17.25	293.23211
	17.26	293.23087
	17.27	293.22964
	17.28	293.22843
	17.29	293.22724
	17.3	293.22607
	17.31	293.22491
	17.32	293.22377
	17.33	293.22265
	17.34	293.22155
	17.35	293.22046
	17.36	293.21939
	17.37	293.21834
	17.38	293.2173
	17.39	293.21628
	17.4	293.21528
	17.41	293.21428
	17.42	293.21331
	17.43	293.21235
	17.44	293.2114
	17.45	293.21047
	17.46	293.20955
	17.47	293.20865
	17.48	293.20776
	17.49	293.20688
	17.5	293.20601
	17.51	293.20516
	17.52	293.20433
	17.53	293.2035
	17.54	293.20269
	17.55	293.20189
	17.56	293.2011
	17.57	293.20033
	17.58	293.19956
	17.59	293.19881
	17.6	293.19807
	17.61	293.19734
	17.62	293.19662
	17.63	293.19591
	17.64	293.19522
	17.65	293.19453
	17.66	293.19385
	17.67	293.19319
	17.68	293.19253
	17.69	293.19189
	17.7	293.19125
	17.71	293.19062
	17.72	293.19001
	17.73	293.1894
	17.74	293.1888
	17.75	293.18821
	17.76	293.18763
	17.77	293.18706
	17.78	293.1865
	17.79	293.18594
	17.8	293.1854
	17.81	293.18486
	17.82	293.18433
	17.83	293.18381
	17.84	293.1833
	17.85	293.18279
	17.86	293.18229
	17.87	293.1818
	17.88	293.18132
	17.89	293.18084
	17.9	293.18038
	17.91	293.17991
	17.92	293.17946
	17.93	293.17901
	17.94	293.17857
	17.95	293.17814
	17.96	293.17771
	17.97	293.17729
	17.98	293.17688
	17.99	293.17647
	18	293.17607
	18.01	293.17567
	18.02	293.17528
	18.03	293.1749
	18.04	293.17452
	18.05	293.17415
	18.06	293.17378
	18.07	293.17342
	18.08	293.17306
	18.09	293.17271
	18.1	293.17237
	18.11	293.17203
	18.12	293.17169
	18.13	293.17137
	18.14	293.17104
	18.15	293.17072
	18.16	293.17041
	18.17	293.1701
	18.18	293.16979
	18.19	293.16949
	18.2	293.1692
	18.21	293.1689
	18.22	293.16862
	18.23	293.16833
	18.24	293.16806
	18.25	293.16778
	18.26	293.16751
	18.27	293.16725
	18.28	293.16698
	18.29	293.16673
	18.3	293.16647
	18.31	293.16622
	18.32	293.16598
	18.33	293.16573
	18.34	293.16549
	18.35	293.16526
	18.36	293.16503
	18.37	293.1648
	18.38	293.16457
	18.39	293.16435
	18.4	293.16414
	18.41	293.16392
	18.42	293.16371
	18.43	293.1635
	18.44	293.1633
	18.45	293.16309
	18.46	293.1629
	18.47	293.1627
	18.48	293.16251
	18.49	293.16232
	18.5	293.16213
	18.51	293.16195
	18.52	293.16176
	18.53	293.16159
	18.54	293.16141
	18.55	293.16124
	18.56	293.16107
	18.57	293.1609
	18.58	293.16073
	18.59	293.16057
	18.6	293.16041
	18.61	293.16025
	18.62	293.1601
	18.63	293.15994
	18.64	293.15979
	18.65	293.15964
	18.66	293.1595
	18.67	293.15935
	18.68	293.15921
	18.69	293.15907
	18.7	293.15893
	18.71	293.1588
	18.72	293.15866
	18.73	293.15853
	18.74	293.1584
	18.75	293.15827
	18.76	293.15815
	18.77	293.15803
	18.78	293.1579
	18.79	293.15778
	18.8	293.15767
	18.81	293.15755
	18.82	293.15743
	18.83	293.15732
	18.84	293.15721
	18.85	293.1571
	18.86	293.15699
	18.87	293.15689
	18.88	293.15678
	18.89	293.15668
	18.9	293.15658
	18.91	293.15648
	18.92	293.15638
	18.93	293.15628
	18.94	293.15619
	18.95	293.15609
	18.96	293.156
	18.97	293.15591
	18.98	293.15582
	18.99	293.15573
	19	293.15564
	19.01	293.15556
	19.02	293.15547
	19.03	293.15539
	19.04	293.15531
	19.05	293.15523
	19.06	293.15515
	19.07	293.15507
	19.08	293.15499
	19.09	293.15492
	19.1	293.15484
	19.11	293.15477
	19.12	293.1547
	19.13	293.15463
	19.14	293.15456
	19.15	293.15449
	19.16	293.15442
	19.17	293.15435
	19.18	293.15429
	19.19	293.15422
	19.2	293.15416
	19.21	293.15409
	19.22	293.15403
	19.23	293.15397
	19.24	293.15391
	19.25	293.15385
	19.26	293.15379
	19.27	293.15373
	19.28	293.15368
	19.29	293.15362
	19.3	293.15357
	19.31	293.15351
	19.32	293.15346
	19.33	293.15341
	19.34	293.15336
	19.35	293.1533
	19.36	293.15325
	19.37	293.1532
	19.38	293.15316
	19.39	293.15311
	19.4	293.15306
	19.41	293.15301
	19.42	293.15297
	19.43	293.15292
	19.44	293.15288
	19.45	293.15284
	19.46	293.15279
	19.47	293.15275
	19.48	293.15271
	19.49	293.15267
	19.5	293.15263
	19.51	293.15259
	19.52	293.15255
	19.53	293.15251
	19.54	293.15247
	19.55	293.15243
	19.56	293.1524
	19.57	293.15236
	19.58	293.15232
	19.59	293.15229
	19.6	293.15225
	19.61	293.15222
	19.62	293.15219
	19.63	293.15215
	19.64	293.15212
	19.65	293.15209
	19.66	293.15206
	19.67	293.15203
	19.68	293.15199
	19.69	293.15196
	19.7	293.15193
	19.71	293.15191
	19.72	293.15188
	19.73	293.15185
	19.74	293.15182
	19.75	293.15179
	19.76	293.15176
	19.77	293.15174
	19.78	293.15171
	19.79	293.15169
	19.8	293.15166
	19.81	293.15163
	19.82	293.15161
	19.83	293.15159
	19.84	293.15156
	19.85	293.15154
	19.86	293.15151
	19.87	293.15149
	19.88	293.15147
	19.89	293.15145
	19.9	293.15142
	19.91	293.1514
	19.92	293.15138
	19.93	293.15136
	19.94	293.15134
	19.95	293.15132
	19.96	293.1513
	19.97	293.15128
	19.98	293.15126
[truncated: 1,002 more rows]
