# Supplementary material for: Non-dispersive infrared multi-gas sensing via nanoantenna integrated narrowband detectors
Source: Nat Commun. 2020 Oct 16;11:5245. doi: 10.1038/s41467-020-19085-1 (PMC7567865; doi:10.1038/s41467-020-19085-1)
Supplement: Supplementary file 3 — Source Data [file 41467_2020_19085_MOESM3_ESM.zip › Source data_Figure4a.csv]

	wavelength(um)	voltage response		wavelength��um��	IR absorption spectrum
Figure 4a	6.06061	0.11136		3.0007	0.0603
	6.03586	0.09795		3.0024	0.06076
	6.01132	0.09474		3.0042	0.06098
	5.98697	0.1018		3.0059	0.06086
	5.96282	0.10861		3.0077	0.06106
	5.93886	0.12631		3.0094	0.06173
	5.9151	0.11042		3.0112	0.0623
	5.89153	0.11651		3.0129	0.06246
	5.86814	0.12472		3.0147	0.06234
	5.84494	0.13143		3.0164	0.06234
	5.82192	0.15034		3.0182	0.06278
	5.79908	0.1508		3.0199	0.06331
	5.77642	0.15615		3.0217	0.06343
	5.75393	0.17591		3.0234	0.06341
	5.73163	0.17725		3.0252	0.06389
	5.70949	0.17985		3.027	0.0647
	5.68752	0.20409		3.0287	0.06525
	5.66572	0.22108		3.0305	0.0656
	5.64409	0.21458		3.0323	0.06591
	5.62262	0.23017		3.0341	0.06604
	5.60132	0.2635		3.0358	0.06628
	5.58017	0.27267		3.0376	0.06698
	5.55919	0.26955		3.0394	0.06801
	5.53836	0.28414		3.0412	0.06885
	5.51769	0.30332		3.043	0.06926
	5.49717	0.3263		3.0447	0.06941
	5.4768	0.30398		3.0465	0.06971
	5.45659	0.2827		3.0483	0.07027
	5.43652	0.29001		3.0501	0.07078
	5.4166	0.29012		3.0519	0.0712
	5.39683	0.31269		3.0537	0.07166
	5.37719	0.30619		3.0555	0.07169
	5.35771	0.2802		3.0573	0.07129
	5.33836	0.23558		3.0591	0.07144
	5.31915	0.20838		3.0609	0.07245
				3.0627	0.07348
				3.0645	0.07385
				3.0664	0.07376
				3.0682	0.07348
				3.07	0.07318
				3.0718	0.07336
				3.0736	0.07387
				3.0754	0.07379
				3.0773	0.07316
				3.0791	0.07301
				3.0809	0.07371
				3.0828	0.0742
				3.0846	0.07394
				3.0864	0.07386
				3.0883	0.07427
				3.0901	0.07435
				3.092	0.07386
				3.0938	0.07339
				3.0956	0.07337
				3.0975	0.07348
				3.0993	0.07336
				3.1012	0.07337
				3.1031	0.07349
				3.1049	0.07318
				3.1068	0.07294
				3.1086	0.07353
				3.1105	0.07432
				3.1124	0.07459
				3.1142	0.07465
				3.1161	0.07464
				3.118	0.07451
				3.1199	0.07437
				3.1217	0.07409
				3.1236	0.0736
				3.1255	0.07321
				3.1274	0.07308
				3.1293	0.07333
				3.1312	0.07385
				3.1331	0.07424
				3.1349	0.07439
				3.1368	0.07435
				3.1387	0.07408
				3.1406	0.07367
				3.1425	0.07353
				3.1445	0.07377
				3.1464	0.07411
				3.1483	0.07418
				3.1502	0.07408
				3.1521	0.07418
				3.154	0.07428
				3.1559	0.07403
				3.1579	0.07371
				3.1598	0.0736
				3.1617	0.07346
				3.1636	0.07318
				3.1656	0.07295
				3.1675	0.07281
				3.1694	0.0727
				3.1714	0.07273
				3.1733	0.07297
				3.1753	0.07333
				3.1772	0.0738
				3.1792	0.07418
				3.1811	0.07415
				3.1831	0.07377
				3.185	0.07355
				3.187	0.07396
				3.1889	0.07475
				3.1909	0.075
				3.1929	0.07445
				3.1948	0.07388
				3.1968	0.07388
				3.1988	0.07427
				3.2007	0.07462
				3.2027	0.07471
				3.2047	0.07464
				3.2067	0.07471
				3.2087	0.07489
				3.2107	0.07498
				3.2126	0.07514
				3.2146	0.0754
				3.2166	0.07563
				3.2186	0.07599
				3.2206	0.0764
				3.2226	0.07654
				3.2246	0.07637
				3.2266	0.07624
				3.2286	0.07641
				3.2307	0.07666
				3.2327	0.07675
				3.2347	0.07679
				3.2367	0.07697
				3.2387	0.07725
				3.2408	0.07739
				3.2428	0.07737
				3.2448	0.07751
				3.2468	0.07781
				3.2489	0.07814
				3.2509	0.07855
				3.253	0.07889
				3.255	0.07897
				3.257	0.07884
				3.2591	0.07894
				3.2611	0.07962
				3.2632	0.08045
				3.2652	0.08077
				3.2673	0.08066
				3.2694	0.08083
				3.2714	0.08154
				3.2735	0.08222
				3.2756	0.08242
				3.2776	0.08244
				3.2797	0.08267
				3.2818	0.08302
				3.2839	0.08338
				3.2859	0.08385
				3.288	0.08435
				3.2901	0.08486
				3.2922	0.0855
				3.2943	0.08623
				3.2964	0.0869
				3.2985	0.08731
				3.3006	0.08739
				3.3027	0.08738
				3.3048	0.08756
				3.3069	0.08806
				3.309	0.08862
				3.3111	0.08886
				3.3132	0.08916
				3.3153	0.08983
				3.3175	0.09043
				3.3196	0.09078
				3.3217	0.09113
				3.3238	0.09158
				3.326	0.0921
				3.3281	0.09258
				3.3303	0.09292
				3.3324	0.09342
				3.3345	0.09419
				3.3367	0.09503
				3.3388	0.09556
				3.341	0.09577
				3.3431	0.09609
				3.3453	0.09674
				3.3475	0.09731
				3.3496	0.09753
				3.3518	0.09781
				3.3539	0.09853
				3.3561	0.0993
				3.3583	0.0997
				3.3605	0.10001
				3.3626	0.10045
				3.3648	0.10091
				3.367	0.10153
				3.3692	0.10212
				3.3714	0.10254
				3.3736	0.10315
				3.3758	0.10389
				3.378	0.10426
				3.3802	0.10455
				3.3824	0.10523
				3.3846	0.10611
				3.3868	0.10688
				3.389	0.10745
				3.3912	0.108
				3.3935	0.1086
				3.3957	0.10915
				3.3979	0.10964
				3.4001	0.11011
				3.4024	0.11078
				3.4046	0.11167
				3.4068	0.11246
				3.4091	0.11321
				3.4113	0.11381
				3.4136	0.11407
				3.4158	0.11446
				3.4181	0.11517
				3.4203	0.11587
				3.4226	0.11662
				3.4248	0.11749
				3.4271	0.11837
				3.4294	0.1192
				3.4316	0.12004
				3.4339	0.12085
				3.4362	0.12141
				3.4385	0.12181
				3.4407	0.12243
				3.443	0.12319
				3.4453	0.12383
				3.4476	0.12443
				3.4499	0.12526
				3.4522	0.12622
				3.4545	0.12693
				3.4568	0.12728
				3.4591	0.12768
				3.4614	0.12838
				3.4637	0.12905
				3.466	0.12942
				3.4684	0.12972
				3.4707	0.13018
				3.473	0.13075
				3.4753	0.13135
				3.4777	0.13186
				3.48	0.13232
				3.4823	0.13274
				3.4847	0.13293
				3.487	0.13306
				3.4894	0.13332
				3.4917	0.13351
				3.4941	0.13356
				3.4964	0.13358
				3.4988	0.13353
				3.5012	0.13333
				3.5035	0.13312
				3.5059	0.13316
				3.5083	0.13342
				3.5106	0.13372
				3.513	0.13393
				3.5154	0.13403
				3.5178	0.1341
				3.5202	0.13426
				3.5226	0.13454
				3.525	0.13476
				3.5273	0.13478
				3.5298	0.13467
				3.5322	0.13459
				3.5346	0.13454
				3.537	0.13444
				3.5394	0.13431
				3.5418	0.13413
				3.5442	0.13388
				3.5467	0.13362
				3.5491	0.13353
				3.5515	0.13375
				3.5539	0.13405
				3.5564	0.1341
				3.5588	0.13387
				3.5613	0.13353
				3.5637	0.13324
				3.5662	0.13304
				3.5686	0.13289
				3.5711	0.13277
				3.5735	0.13267
				3.576	0.13246
				3.5785	0.13215
				3.5809	0.13196
				3.5834	0.13182
				3.5859	0.13154
				3.5884	0.13126
				3.5909	0.1311
				3.5933	0.13099
				3.5958	0.13089
				3.5983	0.13081
				3.6008	0.13067
				3.6033	0.13033
				3.6058	0.12988
				3.6084	0.12947
				3.6109	0.12902
				3.6134	0.12856
				3.6159	0.12826
				3.6184	0.12793
				3.621	0.12748
				3.6235	0.12708
				3.626	0.12671
				3.6286	0.12628
				3.6311	0.12593
				3.6336	0.12567
				3.6362	0.12536
				3.6387	0.12492
				3.6413	0.1243
				3.6439	0.1236
				3.6464	0.12296
				3.649	0.12244
				3.6516	0.12201
				3.6541	0.12162
				3.6567	0.12126
				3.6593	0.12078
				3.6619	0.12012
				3.6645	0.11958
				3.667	0.11929
				3.6696	0.1189
				3.6722	0.11827
				3.6748	0.11757
				3.6774	0.11697
				3.6801	0.11648
				3.6827	0.11597
				3.6853	0.11542
				3.6879	0.11492
				3.6905	0.11439
				3.6932	0.1138
				3.6958	0.11322
				3.6984	0.11271
				3.7011	0.11227
				3.7037	0.11177
				3.7064	0.11109
				3.709	0.11043
				3.7117	0.10988
				3.7143	0.10933
				3.717	0.10877
				3.7197	0.10833
				3.7223	0.10789
				3.725	0.10735
				3.7277	0.10681
				3.7304	0.10644
				3.733	0.10612
				3.7357	0.10576
				3.7384	0.10538
				3.7411	0.10492
				3.7438	0.10428
				3.7465	0.10364
				3.7492	0.10318
				3.752	0.10279
				3.7547	0.10232
				3.7574	0.10168
				3.7601	0.10093
				3.7628	0.10036
				3.7656	0.10011
				3.7683	0.09985
				3.7711	0.09931
				3.7738	0.09867
				3.7766	0.09816
				3.7793	0.09766
				3.7821	0.09709
				3.7848	0.09661
				3.7876	0.09626
				3.7904	0.09583
				3.7931	0.09527
				3.7959	0.0947
				3.7987	0.09424
				3.8015	0.0939
				3.8043	0.09354
				3.8071	0.0932
				3.8098	0.09292
				3.8126	0.09252
				3.8155	0.09199
				3.8183	0.09154
				3.8211	0.09125
				3.8239	0.091
				3.8267	0.09065
				3.8295	0.09026
				3.8324	0.08987
				3.8352	0.08951
				3.838	0.08915
				3.8409	0.08871
				3.8437	0.08822
				3.8466	0.08783
				3.8494	0.08754
				3.8523	0.0872
				3.8552	0.08675
				3.858	0.08617
				3.8609	0.08557
				3.8638	0.08512
				3.8667	0.08481
				3.8696	0.08454
				3.8724	0.08424
				3.8753	0.08389
				3.8782	0.08347
				3.8811	0.08304
				3.884	0.08267
				3.887	0.0823
				3.8899	0.08193
				3.8928	0.08156
				3.8957	0.08122
				3.8986	0.08093
				3.9016	0.08068
				3.9045	0.08036
				3.9075	0.07992
				3.9104	0.07944
				3.9134	0.07898
				3.9163	0.0786
				3.9193	0.0783
				3.9222	0.0781
				3.9252	0.07792
				3.9282	0.0776
				3.9312	0.07728
				3.9341	0.07705
				3.9371	0.07682
				3.9401	0.07655
				3.9431	0.07616
				3.9461	0.07573
				3.9491	0.0755
				3.9521	0.07542
				3.9552	0.07522
				3.9582	0.07475
				3.9612	0.07422
				3.9642	0.07377
				3.9673	0.07338
				3.9703	0.07312
				3.9733	0.07291
				3.9764	0.07259
				3.9794	0.07231
				3.9825	0.07215
				3.9856	0.07197
				3.9886	0.07167
				3.9917	0.07134
				3.9948	0.07116
				3.9978	0.07109
				4.0009	0.07093
				4.004	0.07065
				4.0071	0.07031
				4.0102	0.06999
				4.0133	0.06973
				4.0164	0.06944
				4.0195	0.06913
				4.0227	0.06886
				4.0258	0.06865
				4.0289	0.06847
				4.032	0.06824
				4.0352	0.06798
				4.0383	0.06767
				4.0415	0.06732
				4.0446	0.06703
				4.0478	0.06685
				4.0509	0.06667
				4.0541	0.06644
				4.0573	0.06619
				4.0605	0.06592
				4.0636	0.06571
				4.0668	0.06556
				4.07	0.06539
				4.0732	0.06527
				4.0764	0.06521
				4.0796	0.06513
				4.0828	0.06503
				4.0861	0.06488
				4.0893	0.06463
				4.0925	0.06438
				4.0957	0.06417
				4.099	0.06403
				4.1022	0.0639
				4.1055	0.06379
				4.1087	0.06365
				4.112	0.06348
				4.1152	0.06334
				4.1185	0.06331
				4.1218	0.06329
				4.1251	0.06317
				4.1283	0.06306
				4.1316	0.06303
				4.1349	0.06293
				4.1382	0.06272
				4.1415	0.06257
				4.1448	0.06252
				4.1482	0.06247
				4.1515	0.06243
				4.1548	0.06237
				4.1581	0.06224
				4.1615	0.06205
				4.1648	0.06184
				4.1682	0.06168
				4.1715	0.06149
				4.1749	0.06131
				4.1782	0.0612
				4.1816	0.06117
				4.185	0.06122
				4.1884	0.06144
				4.1918	0.06157
				4.1951	0.06171
				4.1985	0.06184
				4.2019	0.06198
				4.2054	0.06211
				4.2088	0.06225
				4.2122	0.06238
				4.2156	0.06252
				4.219	0.06265
				4.2225	0.06279
				4.2259	0.06293
				4.2294	0.06306
				4.2328	0.0632
				4.2363	0.06333
				4.2397	0.06347
				4.2432	0.0636
				4.2467	0.06374
				4.2502	0.06387
				4.2537	0.06401
				4.2571	0.06414
				4.2606	0.06428
				4.2641	0.06441
				4.2677	0.06455
				4.2712	0.06469
				4.2747	0.06482
				4.2782	0.06496
				4.2818	0.06509
				4.2853	0.06594
				4.2888	0.06727
				4.2924	0.06898
				4.2959	0.07066
				4.2995	0.07179
				4.3031	0.07235
				4.3066	0.07299
				4.3102	0.07349
				4.3138	0.07325
				4.3174	0.07265
				4.321	0.07257
				4.3246	0.07305
				4.3282	0.07326
				4.3318	0.07282
				4.3355	0.07214
				4.3391	0.07171
				4.3427	0.07172
				4.3464	0.07188
				4.35	0.07188
				4.3537	0.07174
				4.3573	0.07156
				4.361	0.07142
				4.3646	0.07139
				4.3683	0.07146
				4.372	0.07149
				4.3757	0.07148
				4.3794	0.07158
				4.3831	0.07187
				4.3868	0.07228
				4.3905	0.07266
				4.3942	0.07289
				4.398	0.073
				4.4017	0.07314
				4.4054	0.07342
				4.4092	0.07384
				4.4129	0.07425
				4.4167	0.07458
				4.4205	0.07482
				4.4242	0.07504
				4.428	0.07532
				4.4318	0.07569
				4.4356	0.07609
				4.4394	0.07642
				4.4432	0.07704
				4.447	0.07833
				4.4508	0.07844
				4.4546	0.07858
				4.4585	0.07874
				4.4623	0.07888
				4.4662	0.07903
				4.47	0.0792
				4.4739	0.07941
				4.4777	0.07975
				4.4816	0.08015
				4.4855	0.08058
				4.4894	0.08107
				4.4932	0.0815
				4.4971	0.08176
				4.501	0.08206
				4.505	0.08257
				4.5089	0.08315
				4.5128	0.08365
				4.5167	0.08402
				4.5207	0.08443
				4.5246	0.08493
				4.5286	0.08547
				4.5325	0.08602
				4.5365	0.0865
				4.5405	0.08683
				4.5444	0.08718
				4.5484	0.08766
				4.5524	0.08815
				4.5564	0.08864
				4.5604	0.08922
				4.5644	0.0898
				4.5685	0.09034
				4.5725	0.09096
				4.5765	0.0916
				4.5806	0.09211
				4.5846	0.09255
				4.5887	0.09295
				4.5927	0.09344
				4.5968	0.09404
				4.6009	0.09464
				4.605	0.09523
				4.6091	0.09587
				4.6132	0.09652
				4.6173	0.0971
				4.6214	0.09761
				4.6255	0.09819
				4.6296	0.09889
				4.6338	0.09952
				4.6379	0.10019
				4.6421	0.10096
				4.6462	0.10159
				4.6504	0.10208
				4.6546	0.10274
				4.6588	0.10358
				4.663	0.10439
				4.6672	0.10512
				4.6714	0.10595
				4.6756	0.10695
				4.6798	0.10782
				4.684	0.10841
				4.6882	0.10902
				4.6925	0.10977
				4.6967	0.11049
				4.701	0.11121
				4.7053	0.11213
				4.7095	0.11316
				4.7138	0.11405
				4.7181	0.11487
				4.7224	0.11588
				4.7267	0.11702
				4.731	0.11799
				4.7353	0.11884
				4.7397	0.11981
				4.744	0.12089
				4.7484	0.12197
				4.7527	0.12307
				4.7571	0.12422
				4.7614	0.12539
				4.7658	0.12647
				4.7702	0.12755
				4.7746	0.12878
				4.779	0.13007
				4.7834	0.13134
				4.7878	0.13264
				4.7922	0.13395
				4.7967	0.13521
				4.8011	0.1365
				4.8056	0.13789
				4.81	0.13932
				4.8145	0.14069
				4.819	0.14206
				4.8234	0.14351
				4.8279	0.14504
				4.8324	0.14664
				4.8369	0.14823
				4.8415	0.14975
				4.846	0.15136
				4.8505	0.1531
				4.8551	0.1548
				4.8596	0.15644
				4.8642	0.15818
				4.8687	0.16
				4.8733	0.16177
				4.8779	0.16354
				4.8825	0.16546
				4.8871	0.16754
				4.8917	0.16952
				4.8963	0.17136
				4.9009	0.17334
				4.9056	0.17551
				4.9102	0.17768
				4.9149	0.17979
				4.9195	0.18191
				4.9242	0.18421
				4.9289	0.18668
				4.9336	0.18919
				4.9383	0.19167
				4.943	0.19405
				4.9477	0.19629
				4.9524	0.19853
				4.9572	0.20102
				4.9619	0.20383
				4.9667	0.20668
				4.9714	0.2095
				4.9762	0.21238
				4.981	0.21523
				4.9858	0.21803
				4.9906	0.22093
				4.9954	0.22389
				5.0002	0.22684
				5.005	0.22994
				5.0099	0.23309
				5.0147	0.2362
				5.0196	0.2395
				5.0244	0.24297
				5.0293	0.24637
				5.0342	0.2498
				5.0391	0.25328
				5.044	0.25681
				5.0489	0.26052
				5.0538	0.26434
				5.0587	0.26826
				5.0637	0.2722
				5.0686	0.27615
				5.0736	0.28005
				5.0786	0.28395
				5.0835	0.28818
				5.0885	0.29275
				5.0935	0.29727
				5.0985	0.30173
				5.1035	0.30639
				5.1086	0.31113
				5.1136	0.31588
				5.1187	0.32076
				5.1237	0.32581
				5.1288	0.33087
				5.1339	0.33578
				5.139	0.34069
				5.1441	0.34616
				5.1492	0.3524
				5.1543	0.3586
				5.1594	0.36439
				5.1645	0.37018
				5.1697	0.37623
				5.1749	0.38251
				5.18	0.38893
				5.1852	0.39542
				5.1904	0.40183
				5.1956	0.40835
				5.2008	0.41541
				5.206	0.42266
				5.2113	0.43002
				5.2165	0.43791
				5.2218	0.44566
				5.227	0.4529
				5.2323	0.46026
				5.2376	0.46826
				5.2429	0.47667
				5.2482	0.48501
				5.2535	0.49331
				5.2588	0.50171
				5.2642	0.51009
				5.2695	0.51849
				5.2749	0.52718
				5.2802	0.53596
				5.2856	0.54453
				5.291	0.55353
				5.2964	0.56295
				5.3018	0.57195
				5.3073	0.58073
				5.3127	0.58965
				5.3182	0.59862
				5.3236	0.60759
				5.3291	0.61647
				5.3346	0.62501
				5.3401	0.63295
				5.3456	0.64105
				5.3511	0.65058
				5.3566	0.66069
				5.3622	0.66966
				5.3677	0.67777
				5.3733	0.68587
				5.3788	0.69413
				5.3844	0.70233
				5.39	0.71035
				5.3956	0.71818
				5.4013	0.72566
				5.4069	0.73269
				5.4125	0.7395
				5.4182	0.74687
				5.4239	0.7549
				5.4295	0.76205
				5.4352	0.76792
				5.4409	0.77359
				5.4466	0.77937
				5.4524	0.78456
				5.4581	0.78916
				5.4639	0.7939
				5.4696	0.79864
				5.4754	0.80276
				5.4812	0.80647
				5.487	0.80975
				5.4928	0.8124
				5.4986	0.81456
				5.5045	0.81621
				5.5103	0.81727
				5.5162	0.81781
				5.522	0.81801
				5.5279	0.81786
				5.5338	0.81723
				5.5397	0.81609
				5.5457	0.81432
				5.5516	0.81175
				5.5576	0.80855
				5.5635	0.80518
				5.5695	0.80145
				5.5755	0.79669
				5.5815	0.79085
				5.5875	0.78537
				5.5935	0.78039
				5.5996	0.7747
				5.6056	0.76797
				5.6117	0.76049
				5.6178	0.75262
				5.6239	0.74504
				5.63	0.73778
				5.6361	0.72929
				5.6422	0.71873
				5.6484	0.70831
				5.6545	0.69945
				5.6607	0.69112
				5.6669	0.68253
				5.6731	0.67268
				5.6793	0.66185
				5.6855	0.6516
				5.6918	0.64147
				5.698	0.63177
				5.7043	0.62244
				5.7106	0.61126
				5.7169	0.59822
				5.7232	0.58653
				5.7295	0.57712
				5.7358	0.56834
				5.7422	0.55935
				5.7486	0.55059
				5.7549	0.54311
				5.7613	0.5355
				5.7677	0.52586
				5.7742	0.51683
				5.7806	0.50991
				5.7871	0.50361
				5.7935	0.49683
				5.8	0.48926
				5.8065	0.4815
				5.813	0.47338
				5.8195	0.46288
				5.8261	0.45108
				5.8326	0.44255
				5.8392	0.43688
				5.8458	0.4311
				5.8524	0.42387
				5.859	0.41546
				5.8656	0.40737
				5.8723	0.4006
				5.8789	0.39288
				5.8856	0.38334
				5.8923	0.37497
				5.899	0.36881
				5.9057	0.36429
				5.9124	0.35935
				5.9192	0.35292
				5.9259	0.34573
				5.9327	0.33758
				5.9395	0.3293
				5.9463	0.32413
				5.9532	0.32072
				5.96	0.31661
				5.9669	0.31107
				5.9737	0.3048
				5.9806	0.29862
				5.9875	0.29243
				5.9945	0.28799
				6.0014	0.28526
				6.0083	0.28151
				6.0153	0.27662
				6.0223	0.27291
				6.0293	0.27006
				6.0363	0.26577
				6.0434	0.25923
				6.0504	0.25267
				6.0575	0.24951
				6.0646	0.24636
				6.0717	0.24137
				6.0788	0.2385
				6.0859	0.23762
				6.0931	0.23555
				6.1002	0.23111
				6.1074	0.22527
				6.1146	0.2209
				6.1218	0.21989
				6.1291	0.21913
				6.1363	0.21654
				6.1436	0.21282
				6.1509	0.20917
				6.1582	0.2059
				6.1655	0.20353
				6.1729	0.20126
				6.1802	0.19765
				6.1876	0.19426
				6.195	0.19303
				6.2024	0.19188
				6.2098	0.18918
				6.2173	0.18584
				6.2247	0.18307
				6.2322	0.18059
				6.2397	0.17806
				6.2472	0.17568
				6.2548	0.17333
				6.2623	0.17062
				6.2699	0.16783
				6.2775	0.16546
				6.2851	0.16342
				6.2927	0.16142
				6.3004	0.1594
				6.308	0.15741
				6.3157	0.15543
				6.3234	0.15315
				6.3311	0.14978
				6.3389	0.14547
				6.3466	0.14249
				6.3544	0.14186
				6.3622	0.14058
				6.37	0.13778
				6.3779	0.13572
				6.3857	0.13468
				6.3936	0.13302
				6.4015	0.12945
				6.4094	0.12412
				6.4173	0.12034
				6.4253	0.12092
				6.4333	0.12224
				6.4412	0.12222
				6.4493	0.12106
				6.4573	0.11947
				6.4653	0.11691
				6.4734	0.11183
				6.4815	0.10451
				6.4896	0.09899
				6.4977	0.10079
				6.5059	0.10464
				6.5141	0.10487
				6.5223	0.10279
				6.5305	0.10164
				6.5387	0.1006
				6.547	0.09833
				6.5553	0.09547
				6.5635	0.09253
				6.5719	0.0905
				6.5802	0.09036
				6.5886	0.09031
				6.597	0.09024
				6.6054	0.09067
				6.6138	0.0898
				6.6222	0.08597
				6.6307	0.08071
				6.6392	0.07937
				6.6477	0.083
				6.6562	0.08537
				6.6648	0.08422
				6.6734	0.08143
				6.682	0.08012
				6.6906	0.08049
				6.6992	0.07973
				6.7079	0.07707
				6.7166	0.07519
				6.7253	0.07595
				6.734	0.07749
				6.7428	0.07798
				6.7516	0.07759
				6.7604	0.07686
				6.7692	0.07534
				6.778	0.07271
				6.7869	0.07056
				6.7958	0.07127
				6.8047	0.07329
				6.8137	0.07359
				6.8226	0.0724
				6.8316	0.07173
				6.8406	0.07094
				6.8497	0.06789
				6.8587	0.06415
				6.8678	0.06416
				6.8769	0.06677
				6.8861	0.06817
				6.8952	0.06748
				6.9044	0.06606
				6.9136	0.06532
				6.9228	0.06529
				6.9321	0.06505
				6.9414	0.06407
				6.9507	0.0626
				6.96	0.06143
				6.9694	0.06099
				6.9787	0.06052
				6.9881	0.05954
				6.9976	0.05867
				7.007	0.05813
				7.0165	0.05725
				7.026	0.05613
				7.0356	0.05514
				7.0451	0.05429
				7.0547	0.05389
				7.0643	0.05394
				7.0739	0.05378
				7.0836	0.0533
				7.0933	0.05281
				7.103	0.05218
				7.1128	0.05146
				7.1225	0.0511
				7.1323	0.05087
				7.1422	0.05025
				7.152	0.0494
				7.1619	0.04869
				7.1718	0.04865
				7.1817	0.04928
				7.1917	0.04943
				7.2017	0.04871
				7.2117	0.04801
				7.2217	0.04803
				7.2318	0.04832
				7.2419	0.04839
				7.252	0.04807
				7.2622	0.04711
				7.2724	0.04609
				7.2826	0.0461
				7.2928	0.04672
				7.3031	0.04696
				7.3134	0.04685
				7.3237	0.04645
				7.3341	0.04587
				7.3445	0.0458
				7.3549	0.04624
				7.3653	0.04646
				7.3758	0.04622
				7.3863	0.04597
				7.3969	0.04581
				7.4074	0.04565
				7.418	0.04561
				7.4287	0.04569
				7.4393	0.04555
				7.45	0.04496
				7.4607	0.04431
				7.4715	0.04423
				7.4823	0.04464
				7.4931	0.04485
				7.5039	0.04477
				7.5148	0.04461
				7.5257	0.04441
				7.5366	0.0442
				7.5476	0.04401
				7.5586	0.04366
				7.5696	0.04305
				7.5807	0.04254
				7.5918	0.04248
				7.6029	0.04255
				7.6141	0.0424
				7.6253	0.04224
				7.6365	0.04212
				7.6478	0.04193
				7.6591	0.04175
				7.6704	0.04158
				7.6818	0.04142
				7.6932	0.04136
				7.7046	0.04137
				7.7161	0.04127
				7.7276	0.04104
				7.7391	0.04087
				7.7507	0.04074
				7.7623	0.04053
				7.7739	0.04031
				7.7856	0.04013
				7.7973	0.03997
				7.809	0.03988
				7.8208	0.03979
				7.8326	0.03968
				7.8445	0.03955
				7.8564	0.03934
				7.8683	0.03906
				7.8802	0.03879
				7.8922	0.03846
				7.9043	0.03802
				7.9163	0.0375
				7.9284	0.03699
				7.9406	0.03664
				7.9528	0.03633
				7.965	0.03572
				7.9772	0.03469
				7.9895	0.03331
				8.0019	0.03175
