# Supplementary material for: Non-dispersive infrared multi-gas sensing via nanoantenna integrated narrowband detectors
Source: Nat Commun. 2020 Oct 16;11:5245. doi: 10.1038/s41467-020-19085-1 (PMC7567865; doi:10.1038/s41467-020-19085-1)
Supplement: Supplementary file 3 — Source Data [file 41467_2020_19085_MOESM3_ESM.zip › Source data_Figure4b.csv]

	chopper frequency��HZ��	Vout(V)		inset	time��s��	Vout(V)
	4	0.36215			7.00E-05	0.32
Figure 4b	5	0.32268			1.50E-04	0.32
	6	0.28407			2.30E-04	0.32
	8	0.22445			3.10E-04	0.32
	10	0.18475			3.90E-04	0.32
	12	0.16569			4.70E-04	0.32
	14	0.14453			5.50E-04	0.32
	16	0.13631			6.30E-04	0.32
	18	0.12363			7.10E-04	0.3232
	20	0.10966			7.90E-04	0.3232
					8.70E-04	0.3232
					9.50E-04	0.3232
					0.00103	0.3232
					0.00111	0.3232
					0.00119	0.3232
					0.00127	0.3232
					0.00135	0.3232
					0.00143	0.3232
					0.00151	0.3232
					0.00159	0.3232
					0.00167	0.3232
					0.00175	0.3232
					0.00183	0.3232
					0.00191	0.3232
					0.00199	0.3232
					0.00207	0.3264
					0.00215	0.3264
					0.00223	0.3264
					0.00231	0.3264
					0.00239	0.3264
					0.00247	0.3264
					0.00255	0.3264
					0.00263	0.3264
					0.00271	0.3264
					0.00279	0.3264
					0.00287	0.3264
					0.00295	0.3264
					0.00303	0.3264
					0.00311	0.3264
					0.00319	0.3264
					0.00327	0.3264
					0.00335	0.3264
					0.00343	0.3264
					0.00351	0.3264
					0.00359	0.3264
					0.00367	0.3264
					0.00375	0.3264
					0.00383	0.3264
					0.00391	0.3264
					0.00399	0.3264
					0.00407	0.3296
					0.00415	0.3296
					0.00423	0.3296
					0.00431	0.3296
					0.00439	0.3296
					0.00447	0.3296
					0.00455	0.3296
					0.00463	0.3296
					0.00471	0.3296
					0.00479	0.3296
					0.00487	0.3296
					0.00495	0.3296
					0.00503	0.3296
					0.00511	0.3296
					0.00519	0.3296
					0.00527	0.3296
					0.00535	0.3296
					0.00543	0.3296
					0.00551	0.3296
					0.00559	0.3296
					0.00567	0.3296
					0.00575	0.3296
					0.00583	0.3296
					0.00591	0.3296
					0.00599	0.3296
					0.00607	0.3296
					0.00615	0.3296
					0.00623	0.3296
					0.00631	0.3296
					0.00639	0.3296
					0.00647	0.3296
					0.00655	0.3296
					0.00663	0.3296
					0.00671	0.3296
					0.00679	0.3296
					0.00687	0.3296
					0.00695	0.3296
					0.00703	0.3296
					0.00711	0.3296
					0.00719	0.3296
					0.00727	0.3296
					0.00735	0.3296
					0.00743	0.3296
					0.00751	0.3296
					0.00759	0.3296
					0.00767	0.3296
					0.00775	0.3296
					0.00783	0.3296
					0.00791	0.3296
					0.00799	0.3296
					0.00807	0.3296
					0.00815	0.3328
					0.00823	0.3328
					0.00831	0.3328
					0.00839	0.3328
					0.00847	0.3328
					0.00855	0.3328
					0.00863	0.3328
					0.00871	0.3328
					0.00879	0.3328
					0.00887	0.3328
					0.00895	0.3328
					0.00903	0.3328
					0.00911	0.3328
					0.00919	0.3328
					0.00927	0.3328
					0.00935	0.3328
					0.00943	0.3328
					0.00951	0.3328
					0.00959	0.3328
					0.00967	0.3328
					0.00975	0.3328
					0.00983	0.3328
					0.00991	0.3328
					0.00999	0.3328
					0.01007	0.3328
					0.01015	0.3328
					0.01023	0.3328
					0.01031	0.3328
					0.01039	0.3328
					0.01047	0.3328
					0.01055	0.3328
					0.01063	0.3328
					0.01071	0.3328
					0.01079	0.3328
					0.01087	0.3328
					0.01095	0.3328
					0.01103	0.3328
					0.01111	0.3328
					0.01119	0.3328
					0.01127	0.3328
					0.01135	0.3328
					0.01143	0.3328
					0.01151	0.3328
					0.01159	0.3328
					0.01167	0.3328
					0.01175	0.3328
					0.01183	0.3328
					0.01191	0.3328
					0.01199	0.3328
					0.01207	0.3328
					0.01215	0.3328
					0.01223	0.336
					0.01231	0.336
					0.01239	0.336
					0.01247	0.336
					0.01255	0.336
					0.01263	0.336
					0.01271	0.336
					0.01279	0.336
					0.01287	0.336
					0.01295	0.336
					0.01303	0.336
					0.01311	0.336
					0.01319	0.336
					0.01327	0.336
					0.01335	0.336
					0.01343	0.336
					0.01351	0.336
					0.01359	0.336
					0.01367	0.336
					0.01375	0.336
					0.01383	0.336
					0.01391	0.336
					0.01399	0.336
					0.01407	0.336
					0.01415	0.3392
					0.01423	0.3392
					0.01431	0.3392
					0.01439	0.3392
					0.01447	0.3392
					0.01455	0.3392
					0.01463	0.3392
					0.01471	0.3392
					0.01479	0.3392
					0.01487	0.3392
					0.01495	0.3392
					0.01503	0.3392
					0.01511	0.3392
					0.01519	0.3392
					0.01527	0.3392
					0.01535	0.3392
					0.01543	0.3392
					0.01551	0.3392
					0.01559	0.3392
					0.01567	0.3392
					0.01575	0.3424
					0.01583	0.3424
					0.01591	0.3424
					0.01599	0.3424
					0.01607	0.3424
					0.01615	0.3424
					0.01623	0.3424
					0.01631	0.3424
					0.01639	0.3424
					0.01647	0.3424
					0.01655	0.3424
					0.01663	0.3424
					0.01671	0.3424
					0.01679	0.3424
					0.01687	0.3424
					0.01695	0.3424
					0.01703	0.3456
					0.01711	0.3456
					0.01719	0.3456
					0.01727	0.3456
					0.01735	0.3456
					0.01743	0.3456
					0.01751	0.3456
					0.01759	0.3456
					0.01767	0.3456
					0.01775	0.3456
					0.01783	0.3456
					0.01791	0.3456
					0.01799	0.3456
					0.01807	0.3456
					0.01815	0.3456
					0.01823	0.3488
					0.01831	0.3488
					0.01839	0.3488
					0.01847	0.3488
					0.01855	0.3488
					0.01863	0.3488
					0.01871	0.3488
					0.01879	0.3488
					0.01887	0.3488
					0.01895	0.3488
					0.01903	0.3488
					0.01911	0.3488
					0.01919	0.3488
					0.01927	0.3488
					0.01935	0.3488
					0.01943	0.352
					0.01951	0.352
					0.01959	0.352
					0.01967	0.352
					0.01975	0.352
					0.01983	0.352
					0.01991	0.352
					0.01999	0.352
					0.02007	0.352
					0.02015	0.352
					0.02023	0.352
					0.02031	0.352
					0.02039	0.352
					0.02047	0.352
					0.02055	0.352
					0.02063	0.3552
					0.02071	0.3552
					0.02079	0.3552
					0.02087	0.3552
					0.02095	0.3552
					0.02103	0.3552
					0.02111	0.3552
					0.02119	0.3552
					0.02127	0.3552
					0.02135	0.3552
					0.02143	0.3552
					0.02151	0.3552
					0.02159	0.3552
					0.02167	0.3552
					0.02175	0.3552
					0.02183	0.3552
					0.02191	0.3552
					0.02199	0.3552
					0.02207	0.3552
					0.02215	0.3552
					0.02223	0.3584
					0.02231	0.3584
					0.02239	0.3584
					0.02247	0.3584
					0.02255	0.3584
					0.02263	0.3584
					0.02271	0.3584
					0.02279	0.3584
					0.02287	0.3584
					0.02295	0.3584
					0.02303	0.3584
					0.02311	0.3584
					0.02319	0.3584
					0.02327	0.3584
					0.02335	0.3584
					0.02343	0.3584
					0.02351	0.3584
					0.02359	0.3584
					0.02367	0.3584
					0.02375	0.3584
					0.02383	0.3584
					0.02391	0.3584
					0.02399	0.3584
					0.02407	0.3584
					0.02415	0.3584
					0.02423	0.3584
					0.02431	0.3584
					0.02439	0.3584
					0.02447	0.3584
					0.02455	0.3616
					0.02463	0.3616
					0.02471	0.3616
					0.02479	0.3616
					0.02487	0.3616
					0.02495	0.3616
					0.02503	0.3616
					0.02511	0.3616
					0.02519	0.3616
					0.02527	0.3616
					0.02535	0.3616
					0.02543	0.3616
					0.02551	0.3616
					0.02559	0.3616
					0.02567	0.3616
					0.02575	0.3616
					0.02583	0.3616
					0.02591	0.3616
					0.02599	0.3616
					0.02607	0.3616
					0.02615	0.3616
					0.02623	0.3616
					0.02631	0.3616
					0.02639	0.3616
					0.02647	0.3616
					0.02655	0.3616
					0.02663	0.3616
					0.02671	0.3616
					0.02679	0.3616
					0.02687	0.3616
					0.02695	0.3616
					0.02703	0.3616
					0.02711	0.3616
					0.02719	0.3616
					0.02727	0.3616
					0.02735	0.3616
					0.02743	0.3616
					0.02751	0.3616
					0.02759	0.3616
					0.02767	0.3616
					0.02775	0.3616
					0.02783	0.3616
					0.02791	0.3616
					0.02799	0.3616
					0.02807	0.3616
					0.02815	0.3616
					0.02823	0.3616
					0.02831	0.3616
					0.02839	0.3616
					0.02847	0.3616
					0.02855	0.3616
					0.02863	0.3616
					0.02871	0.3616
					0.02879	0.3616
					0.02887	0.3616
					0.02895	0.3616
					0.02903	0.3616
					0.02911	0.3616
					0.02919	0.3616
					0.02927	0.3616
					0.02935	0.3616
					0.02943	0.3616
					0.02951	0.3616
					0.02959	0.3616
					0.02967	0.3616
					0.02975	0.3616
					0.02983	0.3616
					0.02991	0.3616
					0.02999	0.3616
					0.03007	0.3616
					0.03015	0.3616
					0.03023	0.3616
					0.03031	0.3616
					0.03039	0.3616
					0.03047	0.3616
					0.03055	0.3616
					0.03063	0.3648
					0.03071	0.3616
					0.03079	0.3648
					0.03087	0.3648
					0.03095	0.3648
					0.03103	0.3648
					0.03111	0.3648
					0.03119	0.3648
					0.03127	0.3648
					0.03135	0.3648
					0.03143	0.3648
					0.03151	0.3648
					0.03159	0.3648
					0.03167	0.3648
					0.03175	0.3648
					0.03183	0.3648
					0.03191	0.3648
					0.03199	0.3648
					0.03207	0.3648
					0.03215	0.3648
					0.03223	0.3648
					0.03231	0.3648
					0.03239	0.3648
					0.03247	0.3648
					0.03255	0.3648
					0.03263	0.3648
					0.03271	0.3648
					0.03279	0.3648
					0.03287	0.3648
					0.03295	0.3648
					0.03303	0.3648
					0.03311	0.3648
					0.03319	0.3648
					0.03327	0.3648
					0.03335	0.3648
					0.03343	0.3648
					0.03351	0.3648
					0.03359	0.368
					0.03367	0.368
					0.03375	0.368
					0.03383	0.368
					0.03391	0.368
					0.03399	0.368
					0.03407	0.368
					0.03415	0.368
					0.03423	0.368
					0.03431	0.368
					0.03439	0.368
					0.03447	0.368
					0.03455	0.368
					0.03463	0.368
					0.03471	0.368
					0.03479	0.368
					0.03487	0.368
					0.03495	0.368
					0.03503	0.368
					0.03511	0.368
					0.03519	0.368
					0.03527	0.368
					0.03535	0.3712
					0.03543	0.3712
					0.03551	0.3712
					0.03559	0.3712
					0.03567	0.3712
					0.03575	0.3712
					0.03583	0.3712
					0.03591	0.3712
					0.03599	0.3712
					0.03607	0.3712
					0.03615	0.3712
					0.03623	0.3712
					0.03631	0.3712
					0.03639	0.3712
					0.03647	0.3712
					0.03655	0.3712
					0.03663	0.3712
					0.03671	0.3712
					0.03679	0.3712
					0.03687	0.3744
					0.03695	0.3744
					0.03703	0.3744
					0.03711	0.3744
					0.03719	0.3744
					0.03727	0.3744
					0.03735	0.3744
					0.03743	0.3744
					0.03751	0.3744
					0.03759	0.3744
					0.03767	0.3744
					0.03775	0.3744
					0.03783	0.3744
					0.03791	0.3744
					0.03799	0.3744
					0.03807	0.3744
					0.03815	0.3744
					0.03823	0.3744
					0.03831	0.3776
					0.03839	0.3776
					0.03847	0.3776
					0.03855	0.3776
					0.03863	0.3776
					0.03871	0.3776
					0.03879	0.3776
					0.03887	0.3776
					0.03895	0.3776
					0.03903	0.3776
					0.03911	0.3776
					0.03919	0.3776
					0.03927	0.3776
					0.03935	0.3776
					0.03943	0.3776
					0.03951	0.3776
					0.03959	0.3776
					0.03967	0.3776
					0.03975	0.3776
					0.03983	0.3808
					0.03991	0.3808
					0.03999	0.3808
					0.04007	0.3808
					0.04015	0.3808
					0.04023	0.3808
					0.04031	0.3808
					0.04039	0.3808
					0.04047	0.3808
					0.04055	0.3808
					0.04063	0.3808
					0.04071	0.3808
					0.04079	0.3808
					0.04087	0.3808
					0.04095	0.3808
					0.04103	0.3808
					0.04111	0.3808
					0.04119	0.3808
					0.04127	0.3808
					0.04135	0.3808
					0.04143	0.384
					0.04151	0.384
					0.04159	0.384
					0.04167	0.384
					0.04175	0.384
					0.04183	0.384
					0.04191	0.384
					0.04199	0.384
					0.04207	0.384
					0.04215	0.384
					0.04223	0.384
					0.04231	0.384
					0.04239	0.384
					0.04247	0.384
					0.04255	0.384
					0.04263	0.384
					0.04271	0.384
					0.04279	0.384
					0.04287	0.384
					0.04295	0.384
					0.04303	0.384
					0.04311	0.384
					0.04319	0.384
					0.04327	0.384
					0.04335	0.384
					0.04343	0.384
					0.04351	0.384
					0.04359	0.384
					0.04367	0.384
					0.04375	0.384
					0.04383	0.384
					0.04391	0.384
					0.04399	0.384
					0.04407	0.384
					0.04415	0.384
					0.04423	0.384
					0.04431	0.3872
					0.04439	0.3872
					0.04447	0.3872
					0.04455	0.3872
					0.04463	0.384
					0.04471	0.3872
					0.04479	0.3872
					0.04487	0.3872
					0.04495	0.3872
					0.04503	0.3872
					0.04511	0.3872
					0.04519	0.3872
					0.04527	0.3872
					0.04535	0.3872
					0.04543	0.3872
					0.04551	0.3872
					0.04559	0.3872
					0.04567	0.3872
					0.04575	0.3872
					0.04583	0.3872
					0.04591	0.3872
					0.04599	0.3872
					0.04607	0.3872
					0.04615	0.3872
					0.04623	0.3872
					0.04631	0.3872
					0.04639	0.3872
					0.04647	0.3872
					0.04655	0.3872
					0.04663	0.3872
					0.04671	0.3872
					0.04679	0.3872
					0.04687	0.3872
					0.04695	0.3872
					0.04703	0.384
					0.04711	0.384
					0.04719	0.384
					0.04727	0.384
					0.04735	0.384
					0.04743	0.384
					0.04751	0.384
					0.04759	0.384
					0.04767	0.384
					0.04775	0.384
					0.04783	0.384
					0.04791	0.384
					0.04799	0.384
					0.04807	0.384
					0.04815	0.384
					0.04823	0.384
					0.04831	0.384
					0.04839	0.384
					0.04847	0.384
					0.04855	0.384
					0.04863	0.384
					0.04871	0.384
					0.04879	0.384
					0.04887	0.384
					0.04895	0.384
					0.04903	0.384
					0.04911	0.384
					0.04919	0.384
					0.04927	0.384
					0.04935	0.384
					0.04943	0.384
					0.04951	0.384
					0.04959	0.384
					0.04967	0.384
					0.04975	0.384
					0.04983	0.384
					0.04991	0.384
					0.04999	0.384
					0.05007	0.384
					0.05015	0.384
					0.05023	0.384
					0.05031	0.384
					0.05039	0.384
					0.05047	0.384
					0.05055	0.384
					0.05063	0.384
					0.05071	0.384
					0.05079	0.384
					0.05087	0.384
					0.05095	0.384
					0.05103	0.384
					0.05111	0.384
					0.05119	0.384
					0.05127	0.384
					0.05135	0.384
					0.05143	0.384
					0.05151	0.384
					0.05159	0.384
					0.05167	0.384
					0.05175	0.384
					0.05183	0.384
					0.05191	0.384
					0.05199	0.384
					0.05207	0.384
					0.05215	0.384
					0.05223	0.384
					0.05231	0.384
					0.05239	0.384
					0.05247	0.384
					0.05255	0.384
					0.05263	0.384
					0.05271	0.384
					0.05279	0.384
					0.05287	0.384
					0.05295	0.384
					0.05303	0.384
					0.05311	0.384
					0.05319	0.384
					0.05327	0.384
					0.05335	0.384
					0.05343	0.384
					0.05351	0.384
					0.05359	0.384
					0.05367	0.384
					0.05375	0.384
					0.05383	0.384
					0.05391	0.384
					0.05399	0.384
					0.05407	0.384
					0.05415	0.384
					0.05423	0.384
					0.05431	0.384
					0.05439	0.384
					0.05447	0.384
					0.05455	0.384
					0.05463	0.384
					0.05471	0.384
					0.05479	0.384
					0.05487	0.384
					0.05495	0.384
					0.05503	0.384
					0.05511	0.384
					0.05519	0.384
					0.05527	0.384
					0.05535	0.384
					0.05543	0.384
					0.05551	0.384
					0.05559	0.384
					0.05567	0.384
					0.05575	0.384
					0.05583	0.384
					0.05591	0.384
					0.05599	0.384
					0.05607	0.384
					0.05615	0.384
					0.05623	0.384
					0.05631	0.384
					0.05639	0.384
					0.05647	0.384
					0.05655	0.384
					0.05663	0.3872
					0.05671	0.3872
					0.05679	0.3872
					0.05687	0.3872
					0.05695	0.3872
					0.05703	0.3872
					0.05711	0.3872
					0.05719	0.3872
					0.05727	0.3872
					0.05735	0.3872
					0.05743	0.3872
					0.05751	0.3872
					0.05759	0.3872
					0.05767	0.3872
					0.05775	0.3872
					0.05783	0.3872
					0.05791	0.3872
					0.05799	0.3872
					0.05807	0.3872
					0.05815	0.3872
					0.05823	0.3872
					0.05831	0.3872
					0.05839	0.3872
					0.05847	0.3872
					0.05855	0.3872
					0.05863	0.3872
					0.05871	0.3872
					0.05879	0.3872
					0.05887	0.3872
					0.05895	0.3872
					0.05903	0.3872
					0.05911	0.3872
					0.05919	0.3872
					0.05927	0.3872
					0.05935	0.3872
					0.05943	0.3872
					0.05951	0.3872
					0.05959	0.3872
					0.05967	0.3872
					0.05975	0.3872
					0.05983	0.3872
					0.05991	0.3872
					0.05999	0.3872
					0.06007	0.3872
					0.06015	0.3872
					0.06023	0.3872
					0.06031	0.3872
					0.06039	0.3872
					0.06047	0.3872
					0.06055	0.3872
					0.06063	0.3872
					0.06071	0.3872
					0.06079	0.3872
					0.06087	0.3872
					0.06095	0.3872
					0.06103	0.3872
					0.06111	0.3872
					0.06119	0.3872
					0.06127	0.3872
					0.06135	0.3872
					0.06143	0.3872
					0.06151	0.3872
					0.06159	0.3872
					0.06167	0.3872
					0.06175	0.3872
					0.06183	0.3872
					0.06191	0.3872
					0.06199	0.3872
					0.06207	0.3872
					0.06215	0.3872
					0.06223	0.3872
					0.06231	0.3872
					0.06239	0.3872
					0.06247	0.3872
					0.06255	0.3872
					0.06263	0.3872
					0.06271	0.3872
					0.06279	0.3872
					0.06287	0.3872
					0.06295	0.3872
					0.06303	0.3872
					0.06311	0.3872
					0.06319	0.3872
					0.06327	0.3872
					0.06335	0.3872
					0.06343	0.3872
					0.06351	0.3872
					0.06359	0.3872
					0.06367	0.3872
					0.06375	0.3872
					0.06383	0.3872
					0.06391	0.3872
					0.06399	0.3872
					0.06407	0.3872
					0.06415	0.3872
					0.06423	0.3872
					0.06431	0.3872
					0.06439	0.3872
					0.06447	0.3872
					0.06455	0.3872
					0.06463	0.3872
					0.06471	0.3872
					0.06479	0.3872
					0.06487	0.3872
					0.06495	0.3872
					0.06503	0.384
					0.06511	0.384
					0.06519	0.384
					0.06527	0.384
					0.06535	0.384
					0.06543	0.384
					0.06551	0.384
					0.06559	0.384
					0.06567	0.384
					0.06575	0.384
					0.06583	0.384
					0.06591	0.384
					0.06599	0.384
					0.06607	0.384
					0.06615	0.384
					0.06623	0.384
					0.06631	0.384
					0.06639	0.384
					0.06647	0.384
					0.06655	0.384
					0.06663	0.384
					0.06671	0.384
					0.06679	0.3808
					0.06687	0.3808
					0.06695	0.3808
					0.06703	0.3808
					0.06711	0.3808
					0.06719	0.3808
					0.06727	0.3808
					0.06735	0.3808
					0.06743	0.3808
					0.06751	0.3808
					0.06759	0.3808
					0.06767	0.3808
					0.06775	0.3808
					0.06783	0.3808
					0.06791	0.3808
					0.06799	0.3808
					0.06807	0.3808
					0.06815	0.3808
					0.06823	0.3776
					0.06831	0.3776
					0.06839	0.3776
					0.06847	0.3776
					0.06855	0.3776
					0.06863	0.3776
					0.06871	0.3776
					0.06879	0.3776
					0.06887	0.3776
					0.06895	0.3776
					0.06903	0.3776
					0.06911	0.3776
					0.06919	0.3776
					0.06927	0.3776
					0.06935	0.3776
					0.06943	0.3776
					0.06951	0.3776
					0.06959	0.3776
					0.06967	0.3776
					0.06975	0.3744
					0.06983	0.3744
					0.06991	0.3744
					0.06999	0.3744
					0.07007	0.3744
					0.07015	0.3744
					0.07023	0.3744
					0.07031	0.3744
					0.07039	0.3744
					0.07047	0.3744
					0.07055	0.3744
					0.07063	0.3744
					0.07071	0.3744
					0.07079	0.3744
					0.07087	0.3744
					0.07095	0.3744
					0.07103	0.3744
					0.07111	0.3744
					0.07119	0.3744
					0.07127	0.3744
					0.07135	0.3712
					0.07143	0.3712
					0.07151	0.3712
					0.07159	0.3712
					0.07167	0.3712
					0.07175	0.3712
					0.07183	0.3712
					0.07191	0.3712
					0.07199	0.3712
					0.07207	0.3712
					0.07215	0.3712
					0.07223	0.3712
					0.07231	0.3712
					0.07239	0.3712
					0.07247	0.3712
					0.07255	0.3712
					0.07263	0.3712
					0.07271	0.3712
					0.07279	0.3712
					0.07287	0.3712
					0.07295	0.3712
					0.07303	0.3712
					0.07311	0.3712
					0.07319	0.3712
					0.07327	0.368
					0.07335	0.368
					0.07343	0.368
					0.07351	0.368
					0.07359	0.368
					0.07367	0.368
					0.07375	0.368
					0.07383	0.368
					0.07391	0.368
					0.07399	0.368
					0.07407	0.368
					0.07415	0.368
					0.07423	0.368
					0.07431	0.368
					0.07439	0.368
					0.07447	0.368
					0.07455	0.368
					0.07463	0.368
					0.07471	0.368
					0.07479	0.368
					0.07487	0.368
					0.07495	0.368
					0.07503	0.368
					0.07511	0.368
					0.07519	0.368
					0.07527	0.368
					0.07535	0.368
					0.07543	0.368
					0.07551	0.368
					0.07559	0.368
					0.07567	0.368
					0.07575	0.368
					0.07583	0.368
					0.07591	0.368
					0.07599	0.3648
					0.07607	0.3648
					0.07615	0.3648
					0.07623	0.3648
					0.07631	0.3648
					0.07639	0.3648
					0.07647	0.3648
					0.07655	0.3648
					0.07663	0.3648
					0.07671	0.3648
					0.07679	0.3648
					0.07687	0.3648
					0.07695	0.3648
					0.07703	0.3648
					0.07711	0.3648
					0.07719	0.3648
					0.07727	0.3648
					0.07735	0.3648
					0.07743	0.3648
					0.07751	0.3648
					0.07759	0.3648
					0.07767	0.3648
					0.07775	0.3648
					0.07783	0.3648
					0.07791	0.3648
					0.07799	0.3648
					0.07807	0.3648
					0.07815	0.3648
					0.07823	0.3648
					0.07831	0.3648
					0.07839	0.3648
					0.07847	0.3648
					0.07855	0.3648
					0.07863	0.3648
					0.07871	0.3648
					0.07879	0.3648
					0.07887	0.3648
					0.07895	0.3648
					0.07903	0.3648
					0.07911	0.3648
					0.07919	0.3648
					0.07927	0.3648
					0.07935	0.3648
					0.07943	0.3648
					0.07951	0.3648
					0.07959	0.3648
					0.07967	0.3648
					0.07975	0.3648
					0.07983	0.3648
					0.07991	0.3648
					0.07999	0.3648
					0.08007	0.3616
					0.08015	0.3616
					0.08023	0.3616
					0.08031	0.3616
					0.08039	0.3616
					0.08047	0.3616
					0.08055	0.3616
					0.08063	0.3616
					0.08071	0.3616
					0.08079	0.3616
					0.08087	0.3616
					0.08095	0.3616
					0.08103	0.3616
					0.08111	0.3616
					0.08119	0.3616
					0.08127	0.3616
					0.08135	0.3616
					0.08143	0.3616
					0.08151	0.3616
					0.08159	0.3616
					0.08167	0.3616
					0.08175	0.3616
					0.08183	0.3616
					0.08191	0.3616
					0.08199	0.3616
					0.08207	0.3616
					0.08215	0.3616
					0.08223	0.3616
					0.08231	0.3616
					0.08239	0.3616
					0.08247	0.3616
					0.08255	0.3584
					0.08263	0.3584
					0.08271	0.3584
					0.08279	0.3584
					0.08287	0.3584
					0.08295	0.3584
					0.08303	0.3584
					0.08311	0.3584
					0.08319	0.3584
					0.08327	0.3584
					0.08335	0.3584
					0.08343	0.3584
					0.08351	0.3584
					0.08359	0.3584
					0.08367	0.3584
					0.08375	0.3584
					0.08383	0.3584
					0.08391	0.3584
					0.08399	0.3584
					0.08407	0.3584
					0.08415	0.3584
					0.08423	0.3584
					0.08431	0.3552
					0.08439	0.3552
					0.08447	0.3552
					0.08455	0.3552
					0.08463	0.3552
					0.08471	0.3552
					0.08479	0.3552
					0.08487	0.3552
					0.08495	0.3552
					0.08503	0.3552
					0.08511	0.3552
					0.08519	0.3552
					0.08527	0.3552
					0.08535	0.3552
					0.08543	0.3552
					0.08551	0.352
					0.08559	0.352
					0.08567	0.352
					0.08575	0.352
					0.08583	0.352
					0.08591	0.352
					0.08599	0.352
					0.08607	0.352
					0.08615	0.352
					0.08623	0.352
					0.08631	0.352
					0.08639	0.352
					0.08647	0.352
					0.08655	0.352
					0.08663	0.3488
					0.08671	0.3488
					0.08679	0.3488
					0.08687	0.3488
					0.08695	0.3488
					0.08703	0.3488
					0.08711	0.3488
					0.08719	0.3488
					0.08727	0.3488
					0.08735	0.3488
					0.08743	0.3488
					0.08751	0.3488
					0.08759	0.3456
					0.08767	0.3456
					0.08775	0.3456
					0.08783	0.3456
					0.08791	0.3456
					0.08799	0.3456
					0.08807	0.3456
					0.08815	0.3456
					0.08823	0.3456
					0.08831	0.3456
					0.08839	0.3456
					0.08847	0.3456
					0.08855	0.3456
					0.08863	0.3456
					0.08871	0.3456
					0.08879	0.3424
					0.08887	0.3424
					0.08895	0.3424
					0.08903	0.3424
					0.08911	0.3424
					0.08919	0.3424
					0.08927	0.3424
					0.08935	0.3424
					0.08943	0.3424
					0.08951	0.3424
					0.08959	0.3424
					0.08967	0.3424
					0.08975	0.3424
					0.08983	0.3392
					0.08991	0.3392
					0.08999	0.3392
					0.09007	0.3392
					0.09015	0.3392
					0.09023	0.3392
					0.09031	0.3392
					0.09039	0.3392
					0.09047	0.3392
					0.09055	0.3392
					0.09063	0.3392
					0.09071	0.3392
					0.09079	0.3392
					0.09087	0.3392
					0.09095	0.3392
					0.09103	0.3392
					0.09111	0.336
					0.09119	0.336
					0.09127	0.336
					0.09135	0.336
					0.09143	0.336
					0.09151	0.336
					0.09159	0.336
					0.09167	0.336
					0.09175	0.336
					0.09183	0.336
					0.09191	0.336
					0.09199	0.336
					0.09207	0.336
					0.09215	0.336
					0.09223	0.336
					0.09231	0.336
					0.09239	0.336
					0.09247	0.3328
					0.09255	0.3328
					0.09263	0.3328
					0.09271	0.3328
					0.09279	0.3328
					0.09287	0.3328
					0.09295	0.3328
					0.09303	0.3328
					0.09311	0.3328
					0.09319	0.3328
					0.09327	0.3328
					0.09335	0.3328
					0.09343	0.3328
					0.09351	0.3328
					0.09359	0.3328
					0.09367	0.3328
					0.09375	0.3328
					0.09383	0.3328
					0.09391	0.3328
					0.09399	0.3328
					0.09407	0.3328
					0.09415	0.3328
					0.09423	0.3328
					0.09431	0.3296
					0.09439	0.3296
					0.09447	0.3296
					0.09455	0.3296
					0.09463	0.3296
					0.09471	0.3296
					0.09479	0.3296
					0.09487	0.3296
					0.09495	0.3296
					0.09503	0.3296
					0.09511	0.3296
					0.09519	0.3296
					0.09527	0.3296
					0.09535	0.3296
					0.09543	0.3296
					0.09551	0.3296
					0.09559	0.3296
					0.09567	0.3296
					0.09575	0.3296
					0.09583	0.3296
					0.09591	0.3296
					0.09599	0.3296
					0.09607	0.3296
					0.09615	0.3296
					0.09623	0.3296
					0.09631	0.3296
					0.09639	0.3296
					0.09647	0.3296
					0.09655	0.3296
					0.09663	0.3296
					0.09671	0.3296
					0.09679	0.3296
					0.09687	0.3296
					0.09695	0.3296
					0.09703	0.3296
					0.09711	0.3296
					0.09719	0.3296
					0.09727	0.3296
					0.09735	0.3296
					0.09743	0.3296
					0.09751	0.3296
					0.09759	0.3296
					0.09767	0.3296
					0.09775	0.3296
					0.09783	0.3264
					0.09791	0.3296
					0.09799	0.3264
					0.09807	0.3264
					0.09815	0.3264
					0.09823	0.3264
					0.09831	0.3264
					0.09839	0.3264
					0.09847	0.3264
					0.09855	0.3264
					0.09863	0.3264
					0.09871	0.3264
					0.09879	0.3264
					0.09887	0.3264
					0.09895	0.3264
					0.09903	0.3264
					0.09911	0.3264
					0.09919	0.3264
					0.09927	0.3264
					0.09935	0.3264
					0.09943	0.3264
					0.09951	0.3264
					0.09959	0.3264
					0.09967	0.3264
					0.09975	0.3264
					0.09983	0.3264
					0.09991	0.3264
					0.09999	0.3264
					0.10007	0.3264
					0.10015	0.3264
					0.10023	0.3264
					0.10031	0.3264
					0.10039	0.3264
					0.10047	0.3264
					0.10055	0.3264
					0.10063	0.3264
					0.10071	0.3264
					0.10079	0.3264
					0.10087	0.3264
					0.10095	0.3264
					0.10103	0.3264
					0.10111	0.3264
					0.10119	0.3264
					0.10127	0.3264
					0.10135	0.3264
					0.10143	0.3264
					0.10151	0.3264
					0.10159	0.3264
					0.10167	0.3264
					0.10175	0.3232
					0.10183	0.3232
					0.10191	0.3232
					0.10199	0.3232
					0.10207	0.3232
					0.10215	0.3232
					0.10223	0.3232
					0.10231	0.3232
					0.10239	0.3232
					0.10247	0.3232
					0.10255	0.3232
					0.10263	0.3232
					0.10271	0.3232
					0.10279	0.3232
					0.10287	0.3232
					0.10295	0.3232
					0.10303	0.3232
					0.10311	0.3232
					0.10319	0.3232
					0.10327	0.3232
					0.10335	0.3232
					0.10343	0.3232
					0.10351	0.3232
					0.10359	0.3232
					0.10367	0.3232
					0.10375	0.3232
					0.10383	0.32
					0.10391	0.32
					0.10399	0.32
					0.10407	0.32
					0.10415	0.32
					0.10423	0.32
					0.10431	0.32
					0.10439	0.32
					0.10447	0.32
					0.10455	0.32
					0.10463	0.32
					0.10471	0.32
					0.10479	0.32
					0.10487	0.32
					0.10495	0.32
					0.10503	0.32
					0.10511	0.32
					0.10519	0.32
					0.10527	0.32
					0.10535	0.3168
					0.10543	0.3168
					0.10551	0.3168
					0.10559	0.3168
					0.10567	0.3168
					0.10575	0.3168
					0.10583	0.3168
					0.10591	0.3168
					0.10599	0.3168
					0.10607	0.3168
					0.10615	0.3168
					0.10623	0.3168
					0.10631	0.3168
					0.10639	0.3168
					0.10647	0.3168
					0.10655	0.3136
					0.10663	0.3136
					0.10671	0.3136
					0.10679	0.3136
					0.10687	0.3136
					0.10695	0.3136
					0.10703	0.3136
					0.10711	0.3136
					0.10719	0.3136
					0.10727	0.3136
					0.10735	0.3136
					0.10743	0.3136
					0.10751	0.3136
					0.10759	0.3136
					0.10767	0.3136
					0.10775	0.3136
					0.10783	0.3136
					0.10791	0.3104
					0.10799	0.3104
					0.10807	0.3104
					0.10815	0.3104
					0.10823	0.3104
					0.10831	0.3104
					0.10839	0.3104
					0.10847	0.3104
					0.10855	0.3104
					0.10863	0.3104
					0.10871	0.3104
					0.10879	0.3104
					0.10887	0.3104
					0.10895	0.3104
					0.10903	0.3104
					0.10911	0.3072
					0.10919	0.3072
					0.10927	0.3072
					0.10935	0.3072
					0.10943	0.3072
					0.10951	0.3072
					0.10959	0.3072
					0.10967	0.3072
					0.10975	0.3072
					0.10983	0.3072
					0.10991	0.3072
					0.10999	0.3072
					0.11007	0.3072
					0.11015	0.3072
					0.11023	0.3072
					0.11031	0.304
					0.11039	0.304
					0.11047	0.304
					0.11055	0.304
					0.11063	0.304
					0.11071	0.304
					0.11079	0.304
					0.11087	0.304
					0.11095	0.304
					0.11103	0.304
					0.11111	0.304
					0.11119	0.304
					0.11127	0.304
					0.11135	0.304
					0.11143	0.304
					0.11151	0.304
					0.11159	0.304
					0.11167	0.3008
					0.11175	0.3008
					0.11183	0.3008
					0.11191	0.3008
					0.11199	0.3008
					0.11207	0.3008
					0.11215	0.3008
					0.11223	0.3008
					0.11231	0.3008
					0.11239	0.3008
					0.11247	0.3008
					0.11255	0.3008
					0.11263	0.3008
					0.11271	0.3008
					0.11279	0.3008
					0.11287	0.3008
					0.11295	0.3008
					0.11303	0.3008
					0.11311	0.3008
					0.11319	0.3008
					0.11327	0.3008
					0.11335	0.3008
					0.11343	0.2976
					0.11351	0.2976
					0.11359	0.2976
					0.11367	0.2976
					0.11375	0.2976
					0.11383	0.2976
					0.11391	0.2976
					0.11399	0.2976
					0.11407	0.2976
					0.11415	0.2976
					0.11423	0.2976
					0.11431	0.2976
					0.11439	0.2976
					0.11447	0.2976
					0.11455	0.2976
					0.11463	0.2976
					0.11471	0.2976
					0.11479	0.2976
					0.11487	0.2976
					0.11495	0.2976
					0.11503	0.2976
					0.11511	0.2976
					0.11519	0.2976
					0.11527	0.2976
					0.11535	0.2976
					0.11543	0.2976
					0.11551	0.2976
					0.11559	0.2976
					0.11567	0.2976
					0.11575	0.2976
					0.11583	0.2976
					0.11591	0.2976
					0.11599	0.2976
					0.11607	0.2976
					0.11615	0.2976
					0.11623	0.2976
					0.11631	0.2976
					0.11639	0.2976
					0.11647	0.2976
					0.11655	0.2976
					0.11663	0.2976
					0.11671	0.2976
					0.11679	0.2976
					0.11687	0.2976
					0.11695	0.2944
					0.11703	0.2944
					0.11711	0.2944
					0.11719	0.2944
					0.11727	0.2944
					0.11735	0.2944
					0.11743	0.2944
					0.11751	0.2944
					0.11759	0.2944
					0.11767	0.2944
					0.11775	0.2944
					0.11783	0.2944
					0.11791	0.2944
					0.11799	0.2944
					0.11807	0.2944
					0.11815	0.2944
					0.11823	0.2944
					0.11831	0.2944
					0.11839	0.2944
					0.11847	0.2944
					0.11855	0.2944
					0.11863	0.2944
					0.11871	0.2944
					0.11879	0.2944
					0.11887	0.2944
					0.11895	0.2944
					0.11903	0.2944
					0.11911	0.2944
					0.11919	0.2944
					0.11927	0.2944
					0.11935	0.2944
					0.11943	0.2944
					0.11951	0.2944
					0.11959	0.2944
					0.11967	0.2944
					0.11975	0.2944
					0.11983	0.2944
					0.11991	0.2944
					0.11999	0.2944
					0.12007	0.2944
					0.12015	0.2944
					0.12023	0.2944
					0.12031	0.2944
					0.12039	0.2944
					0.12047	0.2944
					0.12055	0.2944
					0.12063	0.2944
					0.12071	0.2944
					0.12079	0.2944
					0.12087	0.2944
					0.12095	0.2944
					0.12103	0.2944
					0.12111	0.2944
					0.12119	0.2944
					0.12127	0.2944
					0.12135	0.2944
					0.12143	0.2944
					0.12151	0.2944
					0.12159	0.2944
					0.12167	0.2944
					0.12175	0.2944
					0.12183	0.2944
					0.12191	0.2944
					0.12199	0.2912
					0.12207	0.2912
					0.12215	0.2912
					0.12223	0.2912
					0.12231	0.2912
					0.12239	0.2912
					0.12247	0.2912
					0.12255	0.2912
					0.12263	0.2912
					0.12271	0.2912
					0.12279	0.2912
					0.12287	0.2912
					0.12295	0.2912
					0.12303	0.2912
					0.12311	0.2912
					0.12319	0.2912
					0.12327	0.2912
					0.12335	0.2912
					0.12343	0.2912
					0.12351	0.2912
					0.12359	0.2912
					0.12367	0.2912
					0.12375	0.2912
					0.12383	0.2912
					0.12391	0.2912
					0.12399	0.2912
					0.12407	0.2912
					0.12415	0.2912
					0.12423	0.2912
					0.12431	0.288
					0.12439	0.288
					0.12447	0.288
					0.12455	0.288
					0.12463	0.288
					0.12471	0.288
					0.12479	0.288
					0.12487	0.288
					0.12495	0.288
					0.12503	0.288
					0.12511	0.288
					0.12519	0.288
					0.12527	0.288
					0.12535	0.288
					0.12543	0.288
					0.12551	0.288
					0.12559	0.288
					0.12567	0.288
					0.12575	0.2848
					0.12583	0.2848
					0.12591	0.2848
					0.12599	0.2848
					0.12607	0.2848
					0.12615	0.2848
					0.12623	0.2848
					0.12631	0.2848
					0.12639	0.2848
					0.12647	0.2848
					0.12655	0.2848
					0.12663	0.2848
					0.12671	0.2848
					0.12679	0.2848
					0.12687	0.2848
					0.12695	0.2848
					0.12703	0.2848
					0.12711	0.2848
					0.12719	0.2816
					0.12727	0.2816
					0.12735	0.2816
					0.12743	0.2816
					0.12751	0.2816
					0.12759	0.2816
					0.12767	0.2816
					0.12775	0.2816
					0.12783	0.2816
					0.12791	0.2816
					0.12799	0.2816
					0.12807	0.2816
					0.12815	0.2816
					0.12823	0.2816
					0.12831	0.2816
					0.12839	0.2784
					0.12847	0.2784
					0.12855	0.2784
					0.12863	0.2784
					0.12871	0.2784
					0.12879	0.2784
					0.12887	0.2784
					0.12895	0.2784
					0.12903	0.2784
					0.12911	0.2784
					0.12919	0.2784
					0.12927	0.2784
					0.12935	0.2784
					0.12943	0.2784
					0.12951	0.2784
					0.12959	0.2784
					0.12967	0.2784
					0.12975	0.2752
					0.12983	0.2752
					0.12991	0.2752
					0.12999	0.2752
					0.13007	0.2752
					0.13015	0.2752
					0.13023	0.2752
					0.13031	0.2752
					0.13039	0.2752
					0.13047	0.2752
					0.13055	0.2752
					0.13063	0.2752
					0.13071	0.2752
					0.13079	0.2752
					0.13087	0.2752
					0.13095	0.2752
					0.13103	0.2752
					0.13111	0.2752
					0.13119	0.272
					0.13127	0.272
					0.13135	0.272
					0.13143	0.272
					0.13151	0.272
					0.13159	0.272
					0.13167	0.272
					0.13175	0.272
					0.13183	0.272
					0.13191	0.272
					0.13199	0.272
					0.13207	0.272
					0.13215	0.272
					0.13223	0.272
					0.13231	0.272
					0.13239	0.272
					0.13247	0.272
					0.13255	0.272
					0.13263	0.272
					0.13271	0.272
					0.13279	0.272
					0.13287	0.272
					0.13295	0.272
					0.13303	0.272
					0.13311	0.272
					0.13319	0.2688
					0.13327	0.2688
					0.13335	0.2688
					0.13343	0.2688
					0.13351	0.2688
					0.13359	0.2688
					0.13367	0.2688
					0.13375	0.2688
					0.13383	0.2688
					0.13391	0.2688
					0.13399	0.2688
					0.13407	0.2688
					0.13415	0.2688
					0.13423	0.2688
					0.13431	0.2688
					0.13439	0.2688
					0.13447	0.2688
					0.13455	0.2688
					0.13463	0.2688
					0.13471	0.2688
					0.13479	0.2688
					0.13487	0.2688
					0.13495	0.2688
					0.13503	0.2688
					0.13511	0.2688
					0.13519	0.2688
					0.13527	0.2688
					0.13535	0.2688
					0.13543	0.2688
					0.13551	0.2688
					0.13559	0.2688
					0.13567	0.2688
					0.13575	0.2688
					0.13583	0.2688
					0.13591	0.2688
					0.13599	0.2688
					0.13607	0.2688
					0.13615	0.2688
					0.13623	0.2688
					0.13631	0.2688
					0.13639	0.2688
					0.13647	0.2688
					0.13655	0.2688
					0.13663	0.2688
					0.13671	0.2688
					0.13679	0.2688
					0.13687	0.2688
					0.13695	0.2688
					0.13703	0.2688
					0.13711	0.2688
					0.13719	0.2688
					0.13727	0.2688
					0.13735	0.2688
					0.13743	0.2688
					0.13751	0.2688
					0.13759	0.2688
					0.13767	0.2688
					0.13775	0.2688
					0.13783	0.2688
					0.13791	0.2688
					0.13799	0.2656
					0.13807	0.2656
					0.13815	0.2656
					0.13823	0.2656
					0.13831	0.2656
					0.13839	0.2656
					0.13847	0.2656
					0.13855	0.2656
					0.13863	0.2656
					0.13871	0.2656
					0.13879	0.2656
					0.13887	0.2656
					0.13895	0.2656
					0.13903	0.2656
					0.13911	0.2656
					0.13919	0.2656
					0.13927	0.2656
					0.13935	0.2656
					0.13943	0.2656
					0.13951	0.2656
					0.13959	0.2656
					0.13967	0.2656
					0.13975	0.2656
					0.13983	0.2656
					0.13991	0.2656
					0.13999	0.2656
					0.14007	0.2656
					0.14015	0.2656
					0.14023	0.2656
					0.14031	0.2656
					0.14039	0.2656
					0.14047	0.2656
					0.14055	0.2656
					0.14063	0.2656
					0.14071	0.2656
					0.14079	0.2656
					0.14087	0.2656
					0.14095	0.2656
					0.14103	0.2656
					0.14111	0.2656
					0.14119	0.2656
					0.14127	0.2656
					0.14135	0.2656
					0.14143	0.2656
					0.14151	0.2656
					0.14159	0.2656
					0.14167	0.2656
					0.14175	0.2656
					0.14183	0.2656
					0.14191	0.2656
					0.14199	0.2656
					0.14207	0.2656
					0.14215	0.2656
					0.14223	0.2656
					0.14231	0.2656
					0.14239	0.2656
					0.14247	0.2656
					0.14255	0.2656
					0.14263	0.2656
					0.14271	0.2656
					0.14279	0.2656
					0.14287	0.2656
					0.14295	0.2656
					0.14303	0.2656
					0.14311	0.2656
					0.14319	0.2656
					0.14327	0.2656
					0.14335	0.2656
					0.14343	0.2656
					0.14351	0.2656
					0.14359	0.2656
					0.14367	0.2656
					0.14375	0.2656
					0.14383	0.2656
					0.14391	0.2656
					0.14399	0.2656
					0.14407	0.2624
					0.14415	0.2624
					0.14423	0.2624
					0.14431	0.2624
					0.14439	0.2624
					0.14447	0.2624
					0.14455	0.2624
					0.14463	0.2624
					0.14471	0.2624
					0.14479	0.2624
					0.14487	0.2624
					0.14495	0.2624
					0.14503	0.2624
					0.14511	0.2624
					0.14519	0.2624
					0.14527	0.2624
					0.14535	0.2624
					0.14543	0.2624
					0.14551	0.2624
					0.14559	0.2624
					0.14567	0.2624
					0.14575	0.2624
					0.14583	0.2624
					0.14591	0.2624
					0.14599	0.2624
					0.14607	0.2624
					0.14615	0.2592
					0.14623	0.2592
					0.14631	0.2592
					0.14639	0.2592
					0.14647	0.2592
					0.14655	0.2592
					0.14663	0.2592
					0.14671	0.2592
					0.14679	0.2592
					0.14687	0.2592
					0.14695	0.2592
					0.14703	0.2592
					0.14711	0.2592
					0.14719	0.2592
					0.14727	0.2592
					0.14735	0.2592
					0.14743	0.2592
					0.14751	0.2592
					0.14759	0.2592
					0.14767	0.2592
					0.14775	0.2592
					0.14783	0.2592
					0.14791	0.2592
					0.14799	0.2592
					0.14807	0.256
					0.14815	0.256
					0.14823	0.256
					0.14831	0.256
					0.14839	0.256
					0.14847	0.256
					0.14855	0.256
					0.14863	0.256
					0.14871	0.256
					0.14879	0.256
					0.14887	0.256
					0.14895	0.256
					0.14903	0.256
					0.14911	0.256
					0.14919	0.256
					0.14927	0.256
					0.14935	0.256
					0.14943	0.256
					0.14951	0.256
					0.14959	0.256
					0.14967	0.256
					0.14975	0.256
					0.14983	0.256
					0.14991	0.256
					0.14999	0.256
					0.15007	0.256
					0.15015	0.2528
					0.15023	0.2528
					0.15031	0.2528
					0.15039	0.2528
					0.15047	0.2528
					0.15055	0.2528
					0.15063	0.2528
					0.15071	0.2528
					0.15079	0.2528
					0.15087	0.2528
					0.15095	0.2528
					0.15103	0.2528
					0.15111	0.2528
					0.15119	0.2528
					0.15127	0.2528
					0.15135	0.2528
					0.15143	0.2528
					0.15151	0.2528
					0.15159	0.2528
					0.15167	0.2528
					0.15175	0.2528
					0.15183	0.2528
					0.15191	0.2528
					0.15199	0.2528
					0.15207	0.2528
					0.15215	0.2528
					0.15223	0.2528
					0.15231	0.2528
					0.15239	0.2528
					0.15247	0.2528
					0.15255	0.2528
					0.15263	0.2528
					0.15271	0.2528
					0.15279	0.2528
					0.15287	0.2528
					0.15295	0.2528
					0.15303	0.2528
					0.15311	0.2528
					0.15319	0.2528
					0.15327	0.2528
					0.15335	0.2528
					0.15343	0.2528
					0.15351	0.2528
					0.15359	0.2528
					0.15367	0.2528
					0.15375	0.2528
					0.15383	0.2528
					0.15391	0.2528
					0.15399	0.2528
					0.15407	0.2528
					0.15415	0.2528
					0.15423	0.2528
					0.15431	0.2528
					0.15439	0.2528
					0.15447	0.2528
					0.15455	0.2528
					0.15463	0.2528
					0.15471	0.2528
					0.15479	0.2528
					0.15487	0.2528
					0.15495	0.2528
					0.15503	0.2528
					0.15511	0.2528
					0.15519	0.2528
					0.15527	0.2528
					0.15535	0.2528
					0.15543	0.2528
					0.15551	0.2528
					0.15559	0.2528
					0.15567	0.2528
					0.15575	0.2528
					0.15583	0.2528
					0.15591	0.2528
					0.15599	0.2528
					0.15607	0.2528
					0.15615	0.2528
					0.15623	0.2528
					0.15631	0.2528
					0.15639	0.2528
					0.15647	0.2528
					0.15655	0.2528
					0.15663	0.2528
					0.15671	0.2528
					0.15679	0.2528
					0.15687	0.2528
					0.15695	0.2528
					0.15703	0.2528
					0.15711	0.256
					0.15719	0.256
					0.15727	0.256
					0.15735	0.256
					0.15743	0.256
					0.15751	0.256
					0.15759	0.256
					0.15767	0.256
					0.15775	0.256
					0.15783	0.256
					0.15791	0.256
					0.15799	0.256
					0.15807	0.256
					0.15815	0.256
					0.15823	0.256
					0.15831	0.256
					0.15839	0.256
					0.15847	0.256
					0.15855	0.256
					0.15863	0.256
					0.15871	0.256
					0.15879	0.256
					0.15887	0.256
					0.15895	0.256
					0.15903	0.256
					0.15911	0.256
					0.15919	0.256
					0.15927	0.256
					0.15935	0.256
					0.15943	0.2592
					0.15951	0.2592
					0.15959	0.2592
					0.15967	0.2592
					0.15975	0.2592
					0.15983	0.2592
					0.15991	0.2592
[truncated: 8,014 more rows]
