# Supplementary material for: Non-dispersive infrared multi-gas sensing via nanoantenna integrated narrowband detectors
Source: Nat Commun. 2020 Oct 16;11:5245. doi: 10.1038/s41467-020-19085-1 (PMC7567865; doi:10.1038/s41467-020-19085-1)
Supplement: Supplementary file 3 — Source Data [file 41467_2020_19085_MOESM3_ESM.zip › Source data_Figure4c.csv]

	frequency	temperature noise(VHz^(-1/2))	johnson noise(VHz^(-1/2))	measurement noise(VHz^(-1/2))
Figure 4c	4	4.43E-09	7.80E-07	2.19E-06
	5	4.14E-09	6.24E-07	1.75E-06
	6	3.89E-09	5.20E-07	1.89E-06
	8	3.49E-09	3.90E-07	1.97E-06
	10	3.14E-09	3.12E-07	2.32E-06
	12	2.88E-09	2.60E-07	1.81E-06
	14	2.73E-09	2.23E-07	1.64E-06
	16	2.55E-09	1.95E-07	1.87E-06
	18	2.35E-09	1.73E-07	2.13E-06
	20	2.22E-09	1.56E-07	1.81E-06
