# Supplementary material for: Non-dispersive infrared multi-gas sensing via nanoantenna integrated narrowband detectors
Source: Nat Commun. 2020 Oct 16;11:5245. doi: 10.1038/s41467-020-19085-1 (PMC7567865; doi:10.1038/s41467-020-19085-1)
Supplement: Supplementary file 3 — Source Data [file 41467_2020_19085_MOESM3_ESM.zip › Source data_Figure4d.csv]

	frequency(Hz)	NEP(WHz^(-1/2))
Figure 4d	4	2.12E-08
	5	1.90E-08
	6	2.34E-08
	8	3.09E-08
	10	4.42E-08
	12	3.84E-08
	14	4.28E-08
	16	4.82E-08
	18	6.04E-08
	20	5.80E-08
