# Supplementary material for: Non-dispersive infrared multi-gas sensing via nanoantenna integrated narrowband detectors
Source: Nat Commun. 2020 Oct 16;11:5245. doi: 10.1038/s41467-020-19085-1 (PMC7567865; doi:10.1038/s41467-020-19085-1)
Supplement: Supplementary file 3 — Source Data [file 41467_2020_19085_MOESM3_ESM.zip › Source data_Figure5b.csv]

	gas concontration(PPM)	measurement data ¡÷V/V0	fitting data ¡÷V/V0
Figure 5b	0	0	0
H2S gas	2000	-2.39E-02	-0.01295
	5000	-0.04713	-0.03937
	10000	-0.09413	-0.08857
	20000	-0.14736	-0.18712
	gas concontration(PPM)	measurement data ¡÷V/V0	fitting data ¡÷V/V0
Figure 5b	0	0	0
CH4 gas	50	-6.30E-03	-0.00233
	100	-0.01692	-0.00434
	250	-0.02876	-0.00984
	500	-0.04069	-0.01823
	1000	-0.0773	-0.03355
	2000	-0.1163	-0.061
	5000	-0.17522	-0.12971
	10000	-0.21025	-0.21794
	20000	-0.27873	-0.33806
	gas concontration(PPM)	measurement data ¡÷V/V0	fitting data ¡÷V/V0
Figure 5b	0	0	0
CO2 gas	20	-2.62E-02	-0.0054
	50	-0.0765	-0.01191
	100	-0.16309	-0.02158
	250	-0.23446	-0.04674
	500	-0.28303	-0.0824
	1000	-0.30146	-0.14118
	2000	-0.34984	-0.23019
	5000	-0.42842	-0.38488
	10000	-0.46173	-0.48901
	20000	-0.51839	-0.54012
	gas concontration(PPM)	measurement data ¡÷V/V0	fitting data ¡÷V/V0
Figure 5b	0	0	0
CO gas	20	-3.38E-02	-0.00142
	50	-0.0711	-0.00348
	100	-0.10274	-0.00684
	250	-0.14742	-0.01665
	500	-0.1712	-0.03236
	1000	-0.1914	-0.06203
	2000	-0.21549	-0.11576
	5000	-0.29574	-0.2428
	10000	-0.35662	-0.3775
	20000	-0.36364	-0.49866
	gas concontration(PPM)	measurement data ¡÷V/V0	fitting data ¡÷V/V0
Figure 5b	0	0	0
NO gas	50	-6.11E-04	-0.0018
	100	-0.0197	-0.00354
	250	-0.03067	-0.00864
	500	-0.03763	-0.01692
	1000	-0.05345	-0.03289
	2000	-0.07936	-0.06302
	5000	-0.13393	-0.14224
	10000	-0.26293	-0.24583
	20000	-0.37675	-0.38091
	gas concontration(PPM)	measurement data ¡÷V/V0	fitting data ¡÷V/V0
Figure 5b	0	0	0
CH2O gas	100	-0.01135	-0.01107
	200	-0.01553	-0.02134
	300	-0.02407	-0.03121
	gas concontration(PPM)	measurement data ¡÷V/V0	fitting data ¡÷V/V0
Figure 5b	0	0	0
NO2 gas	50	-0.0172	-0.00703
	100	-0.03162	-0.01106
	250	-0.05737	-0.02008
	500	-0.07263	-0.0314
	1000	-0.14533	-0.04881
	2000	-0.16108	-0.07514
	5000	-0.17498	-0.12985
	10000	-0.18932	-0.19088
	20000	-0.22772	-0.27016
	gas concontration(PPM)	measurement data ¡÷V/V0	fitting data ¡÷V/V0
Figure 5b	0	0	0
SO2 gas	100	-0.00585	-0.0226
	250	-0.02364	-0.05022
	500	-0.04435	-0.09006
	1000	-0.1551	-0.15626
	2000	-0.28842	-0.25588
	5000	-0.3941	-0.42089
	10000	-0.5135	-0.51836
	20000	-0.55585	-0.55561
