# Supplementary material for: Non-dispersive infrared multi-gas sensing via nanoantenna integrated narrowband detectors
Source: Nat Commun. 2020 Oct 16;11:5245. doi: 10.1038/s41467-020-19085-1 (PMC7567865; doi:10.1038/s41467-020-19085-1)
Supplement: Supplementary file 3 — Source Data [file 41467_2020_19085_MOESM3_ESM.zip › Source data_Figure6a.csv]

	gas concontration(PPM)	measurement data ¡÷V/V0	fitting data ¡÷V/V0
Figure 6a	0	0	0
Detector I	500	-8.38E-02	-0.01903
changed CO	1000	-0.10518	-0.03664
	2000	-0.14936	-0.06854
	5000	-0.17769	-0.14306
	10000	-0.19315	-0.21933
	20000	-0.24414	-0.28303
	gas concontration(PPM)	measurement data ¡÷V/V0	fitting data ¡÷V/V0
Figure 6a	0	0	0
Detector I	500	-4.38E-03	-0.00356
changed SO2	1000	-0.03222	-0.00637
	2000	-0.03432	-0.01137
	5000	-0.03854	-0.02438
	10000	-0.04075	-0.04321
	20000	-0.04408	-0.07602
	gas concontration(PPM)	measurement data ¡÷V/V0	fitting data ¡÷V/V0
Figure 6a	0	0	0
Detector II	500	-5.61E-02	-0.00369
changed CO	1000	-0.0573	-0.00669
	2000	-0.06241	-0.0121
	5000	-0.05332	-0.02642
	10000	-0.03775	-0.04743
	20000	-0.06515	-0.0844
	gas concontration(PPM)	measurement data ¡÷V/V0	fitting data ¡÷V/V0
Figure 6a	0	0	0
Detector II	500	-5.84E-02	-0.02939
changed SO2	1000	-0.07042	-0.05055
	2000	-0.09103	-0.08341
	5000	-0.11791	-0.14459
	10000	-0.15824	-0.1919
	20000	-0.20079	-0.2212
